# Supplementary material for: Genome structure and evolution of Antirrhinum majus L
Source: Nat Plants. 2019 Jan 28;5(2):174–83. doi: 10.1038/s41477-018-0349-9 (PMC6784882; doi:10.1038/s41477-018-0349-9)
Supplement: Supplementary file 3 — Supplementary Data Set 1–14. [file 41477_2018_349_MOESM3_ESM.xlsx]

## Sheet: Supplementary Data Set 1
Supplementary Data Set 1. Synteny regions between BAC clones and the assembled Antirrhinum genome.
BAC Query	Start	end	Genome	Start	End	Identity
FJ404770.1	1	1000	Am	48286683	48287682	99.8
FJ404770.1	1001	2000	Am	48287682	48288682	100
FJ404770.1	2001	3000	Am	48288682	48289682	100
FJ404770.1	3001	4000	Am	48289682	48290682	100
FJ404770.1	4001	5000	Am	48290682	48291682	100
FJ404770.1	5001	6000	Am	48291682	48292682	100
FJ404770.1	6001	7000	Am	48292682	48293682	100
FJ404770.1	7001	8000	Am	48293682	48294682	100
FJ404770.1	8001	9000	Am	48294682	48295682	100
FJ404770.1	9001	10000	Am	48295682	48296682	100
FJ404770.1	10001	11000	Am	48296682	48297682	100
FJ404770.1	11001	12000	Am	48297682	48298682	100
FJ404770.1	12001	13000	Am	48298682	48299682	100
FJ404770.1	13001	14000	Am	48299682	48300682	100
FJ404770.1	14001	15000	Am	48300682	48301682	100
FJ404770.1	15001	16000	Am	48301682	48302682	100
FJ404770.1	16001	17000	Am	48302682	48303682	100
FJ404770.1	17001	18000	Am	48303682	48304682	100
FJ404770.1	18001	19000	Am	48304682	48305682	100
FJ404770.1	19001	20000	Am	48305682	48306682	100
FJ404770.1	20001	21000	Am	48306682	48307682	100
FJ404770.1	21001	22000	Am	48307682	48308682	100
FJ404770.1	22001	23000	Am	48308682	48309682	100
FJ404770.1	23001	24000	Am	48309682	48310682	100
FJ404770.1	24001	25000	Am	48310682	48311682	100
FJ404770.1	25001	26000	Am	48311682	48312682	100
FJ404770.1	26001	27000	Am	48312682	48313682	100
FJ404770.1	27001	28000	Am	48313682	48314682	100
FJ404770.1	28001	29000	Am	48314682	48315682	100
FJ404770.1	29001	30000	Am	48315682	48316682	100
FJ404770.1	30001	31000	Am	48316682	48317682	100
FJ404770.1	31001	32000	Am	48317682	48318682	100
FJ404770.1	32001	33000	Am	48318682	48319682	100
FJ404770.1	33001	34000	Am	48319682	48320682	100
FJ404770.1	34001	35000	Am	48320682	48321682	100
FJ404770.1	35001	36000	Am	48321682	48322682	100
FJ404770.1	36001	37000	Am	48322682	48323682	100
FJ404770.1	37001	38000	Am	48323682	48324682	100
FJ404770.1	38001	39000	Am	48324682	48325682	100
FJ404770.1	39001	40000	Am	48325682	48326682	100
FJ404770.1	40001	41000	Am	48326682	48327682	100
FJ404770.1	41001	42000	Am	48327682	48328682	100
FJ404770.1	42001	43000	Am	48328682	48329682	100
FJ404770.1	43001	44000	Am	48329682	48330682	100
FJ404770.1	44001	45000	Am	48330682	48331682	100
FJ404770.1	45001	46000	Am	48331682	48332683	99.9
FJ404770.1	46001	47000	Am	48332683	48333683	100
FJ404770.1	47001	48000	Am	48333683	48334683	100
FJ404770.1	48001	49000	Am	48334683	48335683	100
FJ404770.1	49001	50000	Am	48335683	48336683	100
FJ404770.1	50001	51000	Am	48336683	48337680	99.7
FJ404770.1	51001	52000	Am	48337680	48338680	100
FJ404770.1	52001	53000	Am	48338680	48339680	100
FJ404770.1	53001	54000	Am	48339680	48340680	100
FJ404770.1	54001	55000	Am	48340680	48341680	100
FJ404770.1	55001	56000	Am	48341680	48342680	100
FJ404770.1	56001	57000	Am	48342680	48343680	100
FJ404770.1	57001	58000	Am	48343680	48344680	100
FJ404770.1	58001	59000	Am	48344680	48345680	100
FJ404770.1	59001	60000	Am	48345680	48346680	100
FJ404770.1	60001	61000	Am	48346680	48347680	100
FJ404770.1	61001	62000	Am	48347680	48348680	100
FJ404770.1	62001	63000	Am	48348680	48349678	99.8
FJ404770.1	63001	64000	Am	48349678	48350678	100
FJ404770.1	64001	65000	Am	48350678	48351678	100
FJ404770.1	65001	66000	Am	48351678	48352678	100
FJ404770.1	66001	67000	Am	48352678	48353678	100
FJ404770.1	67001	68000	Am	48353678	48354678	100
FJ404770.1	68001	69000	Am	48354678	48355678	100
FJ404770.1	69001	70000	Am	48355678	48356678	100
FJ404770.1	70001	71000	Am	48356678	48357678	100
FJ404770.1	71001	72000	Am	48357678	48358678	100
FJ404770.1	72001	73000	Am	48358678	48359678	100
FJ404770.1	73001	74000	Am	48359678	48360678	100
FJ404770.1	74001	75000	Am	48360678	48361678	100
FJ404770.1	75001	76000	Am	48361678	48362678	100
FJ404770.1	76001	77000	Am	48362678	48363678	100
FJ404770.1	77001	78000	Am	48363678	48364678	100
FJ404770.1	78001	79000	Am	48364678	48365678	100
FJ404770.1	79001	80000	Am	48365678	48366678	100
FJ404770.1	80001	81000	Am	48366678	48367678	100
FJ404770.1	81001	82000	Am	48367678	48368678	100
FJ404770.1	82001	83000	Am	48368678	48369678	100
FJ404770.1	83001	84000	Am	48369678	48370677	99.9
FJ404770.1	84001	85000	Am	48370677	48371677	100
FJ404770.1	85001	86000	Am	48371677	48372677	100
FJ404770.1	86001	87000	Am	48372677	48373677	100
FJ404770.1	87001	88000	Am	48373677	48374677	100
FJ404770.1	88001	89000	Am	48374677	48375677	100
FJ404770.1	89001	90000	Am	48375677	48376677	100
FJ404770.1	90001	91000	Am	48376677	48377677	100
FJ404770.1	91001	92000	Am	48377677	48378677	100
FJ404770.1	92001	93000	Am	48378677	48379677	100
FJ404770.1	93001	94000	Am	48379677	48380677	100
FJ404770.1	94001	95000	Am	48380677	48381677	100
FJ404770.1	95001	96000	Am	48381677	48382677	100
FJ404770.1	96001	97000	Am	48382677	48383677	100
FJ404770.1	97001	98000	Am	48383677	48384679	99.8
FJ404770.1	98001	99000	Am	48384679	48385679	100
FJ404770.1	99001	100000	Am	48385679	48386679	100
FJ404770.1	100001	101000	Am	48386679	48387679	100
FJ404770.1	101001	102000	Am	48387679	48388679	100
FJ404770.1	102001	103000	Am	48388679	48389679	100
FJ404770.1	103001	104000	Am	48389679	48390679	100
FJ404770.1	104001	105000	Am	48390679	48391679	100
FJ404770.1	105001	106000	Am	48391679	48392679	100
FJ404770.1	106001	107000	Am	48392679	48393679	100
FJ404770.1	107001	108000	Am	48393679	48394679	100
FJ404770.1	108001	109000	Am	48394679	48395679	100
FJ404770.1	109001	110000	Am	48395679	48396679	100
FJ404770.1	110001	111000	Am	48396679	48397679	100
FJ404770.1	111001	111307	Am	48397679	48397986	100
FJ404769.1	1001	2000	Am	41293028	41293121	100
FJ404769.1	2001	3000	Am	41293121	41294120	99.6
FJ404769.1	3001	4000	Am	41294120	41295128	99.01
FJ404769.1	4001	5000	Am	41295128	41296117	98.8
FJ404769.1	5001	6000	Am	41296117	41297112	99.1
FJ404769.1	6001	7000	Am	41297112	41298106	98.7
FJ404769.1	7001	8000	Am	41298106	41299108	99.3
FJ404769.1	8001	9000	Am	41299108	41300114	99.01
FJ404769.1	9001	10000	Am	41300114	41301117	99.6
FJ404769.1	10001	11000	Am	41301117	41302124	98.91
FJ404769.1	11001	12000	Am	41302124	41303124	99.6
FJ404769.1	12001	13000	Am	41303124	41304122	98.7
FJ404769.1	13001	14000	Am	41304122	41305104	97.21
FJ404769.1	14001	15000	Am	41305104	41306105	99.5
FJ404769.1	15001	16000	Am	41306105	41306232	99.21
FJ404769.1	18001	19000	Am	41306226	41306922	98.86
FJ404769.1	19001	20000	Am	41306922	41307514	99.66
FJ404769.1	25001	26000	Am	41307508	41308452	99.26
FJ404769.1	26001	27000	Am	41308452	41309444	96.73
FJ404769.1	27001	28000	Am	41309444	41310474	93.7
FJ404769.1	28001	29000	Am	41310474	41311487	97.83
FJ404769.1	29001	30000	Am	41311487	41312488	98.4
FJ404769.1	30001	31000	Am	41312488	41313490	98
FJ404769.1	31001	32000	Am	41313490	41314491	98.1
FJ404769.1	32001	33000	Am	41314491	41315475	97.1
FJ404769.1	33001	34000	Am	41315475	41316480	97.42
FJ404769.1	34001	35000	Am	41316480	41317480	99.5
FJ404769.1	35001	36000	Am	41317480	41318477	98.6
FJ404769.1	36001	37000	Am	41318477	41319485	98.41
FJ404769.1	37001	38000	Am	41319485	41320484	98.8
FJ404769.1	38001	39000	Am	41320484	41321478	98.3
FJ404769.1	39001	40000	Am	41321478	41322488	95.79
FJ404769.1	40001	41000	Am	41322488	41323494	97.62
FJ404769.1	41001	42000	Am	41323494	41324498	98.9
FJ404769.1	42001	43000	Am	41324498	41325500	99.3
FJ404769.1	43001	44000	Am	41325500	41326490	97.21
FJ404769.1	44001	45000	Am	41326490	41327483	98.2
FJ404769.1	45001	46000	Am	41327483	41328485	99.2
FJ404769.1	46001	47000	Am	41328485	41329477	95.8
FJ404769.1	47001	48000	Am	41329477	41330478	99.5
FJ404769.1	48001	49000	Am	41330478	41331480	98.7
FJ404769.1	49001	50000	Am	41331480	41332390	87.06
FJ404769.1	50001	51000	Am	41332898	41333700	97.38
FJ404769.1	50001	51000	Am	41332390	41332555	99.39
AY935269.1	1	1000	Am	3888063	3889063	100
AY935269.1	1001	2000	Am	3889063	3890063	100
AY935269.1	2001	3000	Am	3890063	3891061	99.8
AY935269.1	3001	4000	Am	3891061	3892061	100
AY935269.1	4001	5000	Am	3892061	3893061	100
AY935269.1	5001	6000	Am	3893061	3894061	100
AY935269.1	6001	7000	Am	3894061	3895061	100
AY935269.1	7001	8000	Am	3895061	3896061	100
AY935269.1	8001	9000	Am	3896061	3897061	100
AY935269.1	9001	10000	Am	3897061	3898063	99.8
AY935269.1	10001	11000	Am	3898063	3899063	100
AY935269.1	11001	12000	Am	3899063	3900063	100
AY935269.1	12001	13000	Am	3900063	3901063	100
AY935269.1	13001	14000	Am	3901063	3902063	100
AY935269.1	14001	15000	Am	3902063	3903063	100
AY935269.1	15001	16000	Am	3903063	3904063	100
AY935269.1	16001	17000	Am	3904063	3905063	100
AY935269.1	17001	18000	Am	3905063	3906063	100
AY935269.1	18001	19000	Am	3906063	3907063	100
AY935269.1	19001	20000	Am	3907063	3908063	100
AY935269.1	20001	21000	Am	3908063	3909063	100
AY935269.1	21001	22000	Am	3909063	3910063	100
AY935269.1	22001	23000	Am	3910063	3911063	100
AY935269.1	23001	24000	Am	3911063	3912063	100
AY935269.1	24001	25000	Am	3912063	3913063	100
AY935269.1	25001	26000	Am	3913063	3914068	99.5
AY935269.1	26001	27000	Am	3914068	3915068	100
AY935269.1	27001	28000	Am	3915068	3916068	100
AY935269.1	28001	29000	Am	3916068	3917068	100
AY935269.1	29001	30000	Am	3917068	3918068	100
AY935269.1	30001	31000	Am	3918068	3919072	99.6
AY935269.1	31001	32000	Am	3919072	3920072	100
AY935269.1	32001	33000	Am	3920072	3921072	100
AY935269.1	33001	34000	Am	3921072	3922072	100
AY935269.1	34001	35000	Am	3922072	3923072	100
AY935269.1	35001	36000	Am	3923072	3924072	100
AY935269.1	36001	37000	Am	3924072	3925072	100
AY935269.1	37001	38000	Am	3925072	3926072	100
AY935269.1	38001	39000	Am	3926072	3927072	100
AY935269.1	39001	40000	Am	3927072	3928072	100
AY935269.1	40001	41000	Am	3928072	3929072	100
AY935269.1	41001	42000	Am	3929072	3930072	100
AY935269.1	42001	43000	Am	3930072	3931072	100
AY935269.1	43001	44000	Am	3931072	3932072	100
AY935269.1	44001	45000	Am	3932072	3933072	100
AY935269.1	45001	46000	Am	3933072	3934072	100
AY935269.1	46001	47000	Am	3934072	3935072	100
AY935269.1	47001	48000	Am	3935072	3936072	100
AY935269.1	48001	49000	Am	3936072	3937072	100
AY935269.1	49001	50000	Am	3937072	3938072	100
AY935269.1	50001	51000	Am	3938072	3939072	100
AY935269.1	51001	52000	Am	3939072	3940072	100
AY935269.1	52001	53000	Am	3940072	3941072	100
AY935269.1	53001	54000	Am	3941072	3942072	100
AY935269.1	54001	55000	Am	3942072	3943072	100
AY935269.1	55001	56000	Am	3943072	3944072	100
AY935269.1	56001	57000	Am	3944072	3945072	100
AY935269.1	57001	58000	Am	3945072	3946072	100
AY935269.1	58001	59000	Am	3946072	3947072	100
AY935269.1	59001	60000	Am	3947072	3948072	100
AY935269.1	60001	61000	Am	3948072	3949072	100
AY935269.1	61001	62000	Am	3949072	3950070	99.8
AY935269.1	62001	63000	Am	3950070	3951070	100
AY935269.1	63001	64000	Am	3951070	3952070	100
AY935269.1	64001	65000	Am	3952070	3953070	100
AY935269.1	65001	66000	Am	3953070	3954070	100
AY935269.1	66001	67000	Am	3954070	3955070	100
AY935269.1	67001	68000	Am	3955070	3956070	100
AY935269.1	68001	69000	Am	3956070	3957070	100
AY935269.1	69001	70000	Am	3957070	3958070	100
AY935269.1	70001	71000	Am	3958070	3959070	100
AY935269.1	71001	72000	Am	3959070	3960070	100
AY935269.1	72001	73000	Am	3960070	3961070	100
AY935269.1	73001	74000	Am	3961070	3962070	100
AY935269.1	74001	75000	Am	3962070	3963070	100
AY935269.1	75001	76000	Am	3963070	3964070	100
AY935269.1	76001	77000	Am	3964070	3965070	100
AY935269.1	77001	78000	Am	3965070	3966070	100
AY935269.1	78001	79000	Am	3966070	3967070	100
AY935269.1	79001	80000	Am	3967070	3968070	100
AY935269.1	80001	81000	Am	3968070	3969070	100
AY935269.1	81001	82000	Am	3969070	3970070	100
AY935269.1	82001	83000	Am	3970070	3971070	100
AY935269.1	83001	84000	Am	3971070	3972070	100
AY935269.1	84001	85000	Am	3972070	3973070	100

## Sheet: Supplementary Data Set 2
Supplementary Data Set 2. Validation of the Antirrhinum linkage groups from RIL population
Chromosome	Marker		Schwarz-positiona	A.majus
		EMBL ID		Chrome	Position
chr1	018_3_06_d15	AJ794773	10	Chr7	22048618
	018_1_08_o11	AJ558924	14.7	Chr1	28214905
	018_3_02_d13	AJ793379	15.9	Chr1	27237492
	Idle-88i24	FM992458	27.9	Chr5	8644554
	Idle-18b01	FM992506	39.1	Chr1	58710212
	Idle-88o20	FM992464	39.1	Chr1	55953171
	018_5_02_c09	AJ801757	41.3	Chr1	55000731
	018_5_10_p15	AJ804794	42	Chr1	56111492
	TAP1	X57295	46.4	Chr1	56331732
	Idle-67l01	FM992482	51.4	Chr1	58709628
	Idle-93o08	FM992497	54.5	Chr1	60681661
	018_6_01_d20	AJ805499	55.3	Chr1	63409081
	018_3_05_l12	AJ794598	57.8	Chr1	61217054
	018_3_05_e10	AJ794444	60	Chr1	61418824
	Idle-6	FM992415	62.7	Chr1	63451965
	018_5_04_n01	AJ802708	64.2	Chr1	60231946
	Idle-71j19	FM992473	69.8	Chr1	64379193
	018_5_03_k18	AJ802293	72.1	Chr1	65459863
	Idle-01p23	FM992453	79.6	Chr1	69385267
chr2	018_3_01_b07	AJ792971	71.9	Chr2	1202227
	018_2_06_e21	AJ790658	62.3	Chr2	1805320
	Idle-37	FM992446	53.8	Chr2	3806283
	Idle-82g11	FM992469	47.8	Chr2	40286040
	Idle-3	FM992412	45.1	Chr2	3806283
	Idle-37m16	FM992512	44.1	Chr2	10254495
	Idle-49f01	FM992483	39.8	Chr2	17395295
	018_1_09_n16	AJ559267	38.4	Chr2	19576530
	Idle-91k22	FM992502	36.5	Chr2	45254189
	Idle-53c20	FM992489	36	Chr2	34614206
	018_1_12_k13	AJ560201	35.2	Chr2	30231102
	018_6_04_j02	AJ806659	34.6	Chr2	29688932
	STY-L	AJ620906	33.5	Chr2	66514213
	018_1_12_c18	AJ560074	32.6	Chr2	69333932
	Idle-36	FM992445	32.4	Chr2	29091385
	AmYA4	AM422773	32.4	Chr2	69679198
	018_6_04_i21	AJ806654	31.6	Chr2	65560268
	Idle-1	FM992410	31	Chr2	512531
	Idle-31b13	FM992456	30.5	Chr2	63688728
	ZS89	AJ568130	26.1	Chr2	60088976
	AmYA3	AM422772	25.4	Chr2	59395495
	CDC2c	X97639	19.6	Chr2	57399616
	018_4_10_c16	AJ800340	7.2	Chr2	52241776
chr3	PLE	S53900	54.7	Chr3	3938149
	ZS167	AJ568062	51.6	Chr3	6292984
	Idle-67m10	FM992478	49.5	Chr3	30036336
	ZS1	AJ568031	49.1	Chr3	40448883
	IB2	FM877964	49.1	Chr3	40047019
	ZS157	AJ795662	48.7	Chr3	8205178
	018_5_01_a22	AJ801384	48.1	Chr3	9103317
	2xf8 (AP2-Lx)	FM877965	31.6	Chr3	57665363
	018_4_09_f06	AJ800042	30.9	Chr3	57749344
	018_6_02_f20	AJ805889	29.6	Chr3	57712652
	ZS168	AJ568063	28.3	Chr3	58184930
	Idle-14	FM992423	0	Chr3	61375841
	018_5_09_g13	AJ804237	0	Chr3	61412018
	018_6_11_a07	AJ808934	0	Chr3	61452993
chr4	Idle-46d24	FM992514	15.4	Chr4	2394635
	Idle-5	FM992414	16.3	Chr4	6361065
	018_1_09_e05	AJ559052	16.6	Chr4	12749883
	018_4_09_m02	AJ800197	18	Chr4	5969976
	018_3_11_e22	AJ796551	18.2	Chr4	1861627
	Idle-90c19	FM992501	18.8	Chr4	12245373
	Idle-7	FM992416	18.9	Chr4	17320131
	LIP1	AY223518	20	Chr4	30110358
	018_5_06_k18	AJ803361	20.5	Chr4	28608752
	Idle-10e18a	FM992450	21.1	Chr4	32334799
	018_5_04_j20	AJ802640	21.1	Chr4	31990134
	018_5_11_p15	AJ805150	23	Chr4	33577924
	Idle-2	FM992411	26	Chr4	32890932
	018_5_02_m22	AJ801986	32.2	Chr4	39661772
	GLO	X68831	40	Chr4	41297138
	STY	AJ620905	40	Chr4	41720172
	Idle-21	FM992430	42	Chr4	41563339
	Idle-28b14	FM992457	42.1	Chr4	41690071
	018_1_08_j15	AJ558819	59.5	Chr4	46048391
	Idle-67i01	FM992481	67.7	Chr4	47783460
	AMFIL2	X76995	78.7	Chr4	49822961
chr5	018_3_02_l21	AJ793550	27.9	Chr5	2787636
	SeussL3A	AJ620909	34	Chr5	5164475
	SeussL3B	AJ620910	34	Chr5	5168039
	Idle-06n14	FM992454	35.7	Chr5	7330865
	CRC-L	AY451399	41.9	Chr5	12444577
	018_4_11_p20	AJ800998	42.6	Chr5	9597360
	018_3_05_o19	AJ794665	43.9	Chr5	9047195
	Idle-56m20	FM992490	47.3	Chr5	23174381
	018_3_05_f21	AJ794472	47.3	Chr5	51158671
	018_4_12_k01	AJ801224	47.5	Chr5	33628914
	018_3_04_k08	AJ794216	48.1	Chr5	52297992
	ZS43	AJ568099	48.1	Chr5	54295642
	Idle-67n09	FM992479	48.8	Chr5	19866593
	Idle-82d11	FM992467	51.6	Chr5	63824412
	Idle-81k24	FM992460	54.3	Chr5	65181304
	018_2_05_p22	AJ790549	56.5	Chr5	66882745
	018_2_09_f07	AJ791655	59.9	Chr5	37612713
chr6	FLO	M55525	9.4	Chr6	35329045
	Idle-28	FM992437	11.8	Chr6	12510037
	018_6_01_p15	AJ805759	11.9	Chr6	12865810
	018_4_07_a24	AJ799233	11.9	Chr6	7791045
	Idle-34	FM992443	13.7	Chr6	31953284
	018_5_05_p19	AJ803115	13.7	Chr6	7500813
	Idle-94m16	FM992500	13.9	Chr6	26837144
	018_5_08_c13	AJ803800	21.9	Chr6	44941802
	018_5_09_j08	AJ804300	38.1	Chr6	48619976
	Idle-62a03	FM992491	39.1	Chr6	48798183
	018_2_04_m09	AJ790136	42.5	Chr6	48406591
	018_5_05_d20	AJ802861	58.5	Chr6	54877042
	018_1_09_o06	AJ559280	64.1	Chr6	52871794
	Idle-83d24	FM992459	65.5	Chr6	53354877
	Idle-9	FM992418	67.2	Chr6	53302039
chr7	Idle-8	FM992417	9.4	Chr7	31872745
	Idle-10	FM992419	10.9	Chr7	17950430
	Idle-11	FM992420	11.3	Chr7	22220972
	Idle-29	FM992438	13.3	Chr7	11998019
	Idle-19	FM992428	14.5	Chr7	13009586
	SeussL1	AJ620907	14.9	Chr7	9994934
	SCL8-L	FM956489	14.9	Chr7	9131263
	Idle-88e11	FM992468	15.6	Chr7	9392712
	018_2_03_k16	AJ789733	16.9	Chr7	39910898
	Idle-51g09	FM992487	17.2	Chr7	39208094
chr8	018_4_10_i01	AJ800463	15.6	Chr8	27450721
	Idle-12	FM992421	16.8	Chr8	25401275
	018_2_08_a08	AJ791186	20.2	Chr8	39401517
	Idle-77i06	FM992493	20.8	Chr8	24727490
	018_2_06_n04	AJ790836	22.7	Chr8	43158419
	Idle-84d09	FM992471	22.7	Chr8	13140162
	018_3_02_c17	AJ793362	23.4	Chr8	40579453
	Idle-01m01	FM992504	23.9	Chr8	38702245
	018_3_05_e19	AJ794452	25.8	Chr8	46594080
	Idle-94b13	FM992499	26.6	Chr8	48416645
	LIP2	AY223519	27	Chr8	47463119
	CYC	Y16313	27	Chr8	44969716
	018_5_12_d07	AJ805209	27.4	Chr8	47803597
Note: a The genetic position is from Schwarz’s results.

## Sheet: Supplementary Data Set 3
Supplementary Data Set 3. RNA-seq data of six tissues in A. majus
gene_ID	gene_ID	Am_leaf_L1	Am_pistil_L1	Am_pollen_L1	Am_root_L1	Am_stamen_L1	Am_stem_L1
AnMG0000000700.01	Am07g11140	7.26029	9.49971	0.0448075	43.6298	1.02902	11.3306
AnMG0000000910.01	Am02g46440	0	0	0	0	0	0
AnMG0000001400.01	Am05g25470	0	0	0	0	0	0
AnMG0000001600.01	Am02g46460	411.416	0	0	1.03847	0.110007	448.545
AnMG0000001700.01	Am02g46450	12.4016	22.3166	3.49898	18.5277	4.57202	13.3363
AnMG0000001910.01	Am02g46380	0	0	0	0	0	0.620856
AnMG0000002110.01	Am02g46370	0	0.59569	0	0	0	0
AnMG0000002300.01	Am02g46430	0	0	0	0.721255	0	0
AnMG0000002600.01	Am02g46420	1.25286	4.57816	0.0413682	4.88205	0.669503	2.37114
AnMG0000002800.01	Am02g46410	0	2.42719	0	0	0.308384	0
AnMG0000003000.01	Am02g46400	0	0	0	0	0	0
AnMG0000003100.01	Am02g46390	1.49328	9.75012	0	16.9021	0	2.50987
AnMG0000003500.01	Am02g46360	0.865502	0.436976	0	0	0	0
AnMG0000003610.01	Am02g46290	0	0	0	1.19493	0	0.0288779
AnMG0000003900.01	Am02g46350	0	0	0	0	0.393265	0
AnMG0000004100.01	Am02g46340	0	4.5941	0	0	0.490878	0
AnMG0000004300.01	Am02g46330	0	0	0	0	0	0
AnMG0000004500.01	Am02g46320	0	0	0	0	0	0
AnMG0000004700.01	Am02g46310	0	0	0	0	0.750545	0
AnMG0000004900.01	Am02g46300	0.926294	4.08914	58.1652	3.94923	51.6893	1.31497
AnMG0000005310.01	Am02g46180	0	0.529112	78.0611	0	73.8806	0
AnMG0000005400.01	Am02g46280	27.8406	8.32035	1.26952	6.14404	1.48345	13.0042
AnMG0000005600.01	Am02g46260	10.0684	12.6992	0.153682	13.8009	0.77916	9.61411
AnMG0000005800.01	Am02g46270	3.30896	6.76638	0	4.90831	0	3.1089
AnMG0000005900.01	Am02g46250	8.16199	14.6542	3.29528	17.0778	4.70352	10.2978
AnMG0000005910.01	Am02g46150	0	0	0	0	0	0
AnMG0000006100.01	Am02g46240	15.2189	23.7058	0.0353583	0.321172	125.583	20.8023
AnMG0000006300.01	Am02g46230	2.02855	0	0	0.149974	0	0.972949
AnMG0000006500.01	Am02g46220	1.48271	0.437176	0.053216	9.0926	0.840152	4.81711
AnMG0000007000.01	Am02g46200	20.6181	48.9111	6.25577	37.0933	12.827	24.4619
AnMG0000007010.01	Am02g46080	0	0	0	0	0	0
AnMG0000007200.01	Am02g46210	0.492901	0.91643	0	0.598479	0.342904	0.699705
AnMG0000007400.01	Am02g46190	0	0	0	0	0	0
AnMG0000007800.01	Am02g46170	10.6617	5.38948	0.0743625	18.794	1.06227	6.80572
AnMG0000007900.01	Am02g46160	1.76253	2.55363	0.1174	3.65063	0.431993	1.61308
AnMG0000008010.01	Am02g46060	0.543105	0	0	0.330198	0	1.16047
AnMG0000008410.01	Am02g46030	0	0	0	0	2.24802e-07	0
AnMG0000008800.01	Am02g46140	25.0268	62.3571	1.48138	78.1816	13.9059	34.8264
AnMG0000009000.01	Am02g46130	16.7829	16.5036	0.197508	24.5835	3.52914	15.5803
AnMG0000009010.01	Am02g46010	0	0	0	0	0	0.262777
AnMG0000009200.01	Am02g46120	10.2175	5.5339	3.31168	6.40689	5.8191	7.12932
AnMG0000009310.01	Am02g45980	0	0	0.816436	0	0.504401	0
AnMG0000009400.01	Am02g46110	0	35.7517	8.22246	0	23.0373	0
AnMG0000009600.01	Am02g46100	0.79081	2.53467	5.91925	2.88703	3.67114	3.52987
AnMG0000010400.01	Am02g46090	0	0	0	0	0	0
AnMG0000010500.01	Am02g46070	14.7234	0.226582	0.135896	0.501743	0.535862	12.9397
AnMG0000010900.01	Am02g46050	7.97751	9.30439	0.0605637	13.9918	11.6071	27.3377
AnMG0000011400.01	Am02g46040	12.3554	31.5744	0.27722	24.5589	1.40891	15.1207
AnMG0000011600.01	Am02g46020	0	0	0	0	0.144899	0
AnMG0000012200.01	Am02g46000	0	0	0	0	0	0
AnMG0000012400.01	Am02g45990	0	0	0	0	0	0
AnMG0000012800.01	Am02g45970	15.8489	5.41544	0.0220429	5.51979	2.32082	18.3315
AnMG0000013000.01	Am02g45960	0.508433	2.45953	5.8734	13.9191	10.9707	1.5182
AnMG0000013510.01	Am02g45820	20.4953	43.3903	0	30.3023	2.37458	31.1555
AnMG0000013700.01	Am02g45950	0	0	0.063758	33.9712	0	0.0593753
AnMG0000013900.01	Am02g45940	20.3909	22.8945	0.733989	15.2751	2.49542	13.6228
AnMG0000014300.01	Am02g45920	15.4472	26.0816	0.316312	28.1559	1.31656	17.049
AnMG0000014700.01	Am02g45930	0	18.5119	0	8.13392	3.71375	5.11342
AnMG0000015000.01	Am02g45910	26.9579	47.8208	2.92138	40.0573	10.2122	29.6596
AnMG0000015210.01	Am02g45750	0.203635	0	0	0.166444	0	0.263486
AnMG0000015400.01	Am02g45900	10.0714	12.4477	0	6.10045	0.484836	2.88658
AnMG0000015410.01	Am02g45740	0	0	0	0	0	0
AnMG0000015500.01	Am02g45890	2.80324	10.4996	0	9.45118	0.721971	3.86748
AnMG0000015700.01	Am02g45880	105.976	30.9482	0.16793	52.06	20.7569	109.31
AnMG0000015810.01	Am02g45720	0	0	0	0	0	0
AnMG0000015900.01	Am02g45870	0.954525	10.2122	0.161099	3.66436	0.931932	2.4384
AnMG0000016200.01	Am02g45860	16.5779	47.9123	2.91869	18.9302	6.94765	15.6751
AnMG0000016210.01	Am02g45700	0	0	0	0	0	0
AnMG0000016400.01	Am02g45850	0.741727	1.64914	0	0.445835	0	1.20556
AnMG0000016500.01	Am02g45840	5.95304	5.53338	0.0901975	5.88679	0.677002	6.89819
AnMG0000016700.01	Am02g45830	3.25492	1.63926	0	1.68915	0.222964	1.95946
AnMG0000017010.01	Am02g45680	0	0	0	0	0	0
AnMG0000017100.01	Am02g45810	1.99503	1.71253	0.233741	0.997561	0.276523	5.49723
AnMG0000017300.01	Am02g45800	12.4903	19.7782	0.106695	37.2817	17.9414	16.5982
AnMG0000017500.01	Am02g45790	1.78001	3.22986	0.0523461	2.12646	0	1.58598
AnMG0000017610.01	Am02g45660	0.260544	4.9339	0.0646367	0.0819761	0	0.129944
AnMG0000017700.01	Am02g45780	0.208246	26.746	0	0.506423	2.78468	2.67357
AnMG0000017900.01	Am02g45770	0	65.7673	0	0	0	3.43388
AnMG0000018100.01	Am02g45760	209.397	306.327	28.3559	217.01	117.207	186.385
AnMG0000018610.01	Am02g45650	0	0	0.0695861	0	0	0
AnMG0000018800.01	Am02g45730	0	0	0	0	0	0
AnMG0000019000.01	Am02g45710	0	0	0	0	0	0
AnMG0000019300.01	Am02g45690	0.400096	0	2.82402	0	1.35861	0.39893
AnMG0000019500.01	Am02g45670	475.913	83.6313	1.07343	578.654	29.6153	440.231
AnMG0000020400.01	Am02g45640	14.9599	9.289	0.744697	10.5168	2.48807	13.905
AnMG0000020800.01	Am02g45620	61.983	52.8817	2.77865	56.9565	9.32455	53.5549
AnMG0000020810.01	Am02g45540	6.32981	7.43977	0.107203	21.8684	0.886049	5.94267
AnMG0000021000.01	Am02g45630	7.56335	6.57204	0.921739	18.0351	0	18.7913
AnMG0000021100.01	Am02g45610	25.3025	41.2456	1.30766	40.4143	7.14148	30.6258
AnMG0000021300.01	Am02g45600	0.820163	2.40688	1.44299	2.02137	0	1.56467
AnMG0000021500.01	Am02g45590	26.5689	15.5707	0.0314924	3.64474	6.20118	42.9079
AnMG0000021700.01	Am02g45580	47.0827	30.3004	0.502803	17.7904	6.30843	33.7443
AnMG0000022000.01	Am02g45570	2.20089	5.3999	0.159448	11.9587	0.395351	10.078
AnMG0000022400.01	Am02g45560	27.7205	25.6114	0.725224	25.3794	4.87234	30.8148
AnMG0000022410.01	Am02g45470	0.0476357	1.64767	0	5.51175	0	0.0480679
AnMG0000022700.01	Am02g45550	0	0	18.8762	0	10.5473	0
AnMG0000023600.01	Am02g45530	0	0	0	0	0	0
AnMG0000023810.01	Am02g45400	0.646175	0	0	1.35041	0.0438342	1.31934
AnMG0000023900.01	Am02g45520	147.988	23.0397	3.43572	55.2147	20.9211	143.981
AnMG0000024100.01	Am02g45510	5.35381	4.05502	0	9.94215	0.317374	3.57728
AnMG0000024400.01	Am02g45500	2.98447	2.29956	0.0610065	1.04235	0	1.4619
AnMG0000024600.01	Am02g45490	6.19069	13.2742	0.276291	14.2108	4.32296	17.9317
AnMG0000024800.01	Am02g45480	1.80237	0.446169	0.655366	0.506266	10.4711	1.60346
AnMG0000025200.01	Am02g45460	0	0	0	0	0	0
AnMG0000025400.01	Am02g45450	0	2.1183	0	0.154138	0.0461488	0.613905
AnMG0000025600.01	Am02g45440	4.3935	62.202	0.0631084	24.7484	2.86026	9.69429
AnMG0000025700.01	Am02g45430	66.7506	21.1661	0	7.16239	0.475339	97.2445
AnMG0000025900.01	Am02g45420	8.83218	19.9957	9.15743	16.6213	12.5012	9.96001
AnMG0000026500.01	Am02g45410	0	0	0	0.639149	0	0
AnMG0000026900.01	Am02g45390	3.68682	8.99766	10.2135	7.82978	8.76402	4.1994
AnMG0000027110.01	Am02g45310	0	0	0	0	0	0
AnMG0000027200.01	Am02g45380	0	0	0	0	0	0
AnMG0000027310.01	Am02g45290	0	0	0	0	0	0
AnMG0000027600.01	Am02g45370	0	0	0	0	0	0
AnMG0000027800.01	Am02g45360	493.203	104.776	1.47615	48.4733	29.1269	572.571
AnMG0000028100.01	Am02g45350	8.21694	6.10623	233.508	9.14387	170.079	6.61719
AnMG0000028300.01	Am02g45340	0	0	5.69944	0	5.58974	0
AnMG0000028500.01	Am02g45330	15.4532	26.5435	0.315673	21.9593	2.55686	13.1515
AnMG0000029100.01	Am02g45320	2.69063	19.5087	0.531736	21.6509	2.55584	6.54807
AnMG0000029300.01	Am02g45300	0	0	0	0	0	0
AnMG0000029510.01	Am05g18160	0	0	0	0	0	0
AnMG0000029700.01	Am02g45280	20.8298	35.0026	16.9261	24.0115	16.7488	23.2726
AnMG0000029900.01	Am02g45270	2.5557	14.3841	1.1431	5.02975	3.14651	3.62369
AnMG0000029910.01	Am05g18150	0	0	0	0	0	0
AnMG0000030200.01	Am02g45260	23.867	52.6422	8.90814	39.4838	14.6449	25.6483
AnMG0000030400.01	Am02g45250	7.30431	13.6903	0.0250146	15.9078	6.03611	12.7098
AnMG0000030700.01	Am06g09410	0	0	4.91168	0	3.82471	0
AnMG0000030810.01	Am05g18120	0	0	0.0524461	0	0	0
AnMG0000031000.01	Am06g09400	10.4387	13.9194	6.55187	14.8349	9.06174	8.09224
AnMG0000031200.01	Am06g09390	38.241	0.915661	0	0.249996	0.216771	50.6027
AnMG0000031300.01	Am06g09380	0	0	0	0	0	0
AnMG0000031600.01	Am06g09370	0	0	0	0	0	0
AnMG0000031610.01	Am05g18090	0	0	0	0	0	0
AnMG0000031710.01	Am05g18080	0	2.11163	0	0	0	0
AnMG0000031900.01	Am05g18130	13.3623	23.6616	0	22.7533	1.6128	12.7692
AnMG0000032300.01	Am05g18140	2.98888	31.6789	0	24.4772	3.60097	8.8181
AnMG0000032700.01	Am05g18110	0	0	0	0	0	0
AnMG0000032900.01	Am05g18100	7.70958	16.1477	2.94684	14.5119	5.61248	7.38653
AnMG0000034100.01	Am05g18070	0.326088	0.0628932	0.197951	0.156217	0	0.202005
AnMG0000034800.01		0	0	2.09996	0	1.43522	0
AnMG0000035000.01		0	0	0.349138	0	0.301737	0
AnMG0000035010.01	Am01g10810	1.82209	0	0	0	0	1.09738
AnMG0000035200.01		0	0	0.0882572	0	0.086852	0
AnMG0000035600.01	Am01g10770	15.8401	10.2835	1.93442	11.7723	2.92983	16.4859
AnMG0000035700.01	Am01g10780	1.90453	0	0	0.114073	0.19982	1.20846
AnMG0000036100.01	Am01g10790	6.63462	7.13419	0	6.49261	1.19167	4.83426
AnMG0000036310.01	Am01g10830	0	0	0	1.10813	0	0
AnMG0000036600.01	Am01g10800	0	0	0	0	0	0
AnMG0000036810.01	Am01g10850	0	0	0	0	0	0
AnMG0000037100.01	Am01g10820	0	0.0569681	0	0	0	0
AnMG0000037210.01	Am01g10860	0	0	0	0	0	0
AnMG0000037300.01	Am01g10840	0.0814717	0	0	0.701065	0	0
AnMG0000037800.01	Am01g10890	80.1184	14.7345	0.42907	38.3571	8.82297	72.4097
AnMG0000038000.01	Am01g10870	9.96983	1.20693	0	9.5613	0	2.47077
AnMG0000038200.01	Am01g10880	3.91241	0.0696228	0	2.33222	0.159226	2.56406
AnMG0000038300.01	Am01g10900	13.7636	22.3526	0.553786	16.7806	2.22707	13.827
AnMG0000038600.01	Am01g10910	0.923533	4.35811	0.0460357	14.0644	1.57793	4.4898
AnMG0000038700.01	Am01g10920	9.19643	37.4019	0.982058	13.5328	26.4241	14.5332
AnMG0000039110.01	Am01g10930	0	0	0	0	0	0
AnMG0000039300.01	Am01g10940	20.3052	3.048	0.121002	19.3258	1.15573	34.9832
AnMG0000039800.01	Am01g10950	0.10605	91.2489	0.0542435	4.89637	0	0.320873
AnMG0000039810.01	Am01g10960	5.63971	10.484	0	8.90902	0.877784	5.84159
AnMG0000040100.01	Am01g10970	2.38872	1.44978	0.10511	0	0	0.415271
AnMG0000040500.01	Am01g10980	2.19866	1.68605	0.173914	0.122429	0.112846	0.702929
AnMG0000040700.01	Am01g10990	10.9051	15.7952	9.39136	15.2545	13.7327	12.2199
AnMG0000040900.01	Am01g11000	1.1283	1.65565	0	0	0.241335	1.14849
AnMG0000041100.01	Am01g11010	0	2.57635	0	0.849442	0.685881	2.08871
AnMG0000041300.01	Am01g11020	1.54273	3.53503	0.0776213	2.34491	0.0372359	1.62102
AnMG0000041410.01	Am01g11060	0.198781	0	0	0.0850026	0	0
AnMG0000041500.01	Am01g11030	0.966611	2.05194	0	2.47787	0	1.07954
AnMG0000041710.01	Am01g11070	0	0	0	0.251895	0	0
AnMG0000041900.01	Am01g11040	6.49602	9.32129	1.08965	7.02224	2.94366	8.81369
AnMG0000042110.01	Am01g11110	0.204458	0.568892	0.234309	0.163295	0.0792813	0
AnMG0000042300.01	Am01g11050	4.24825	14.6615	0.74444	16.0062	1.79388	5.20457
AnMG0000042310.01	Am01g11120	0.104961	0.433163	0	0.0855577	0	0
AnMG0000043210.01	Am01g11150	0.77399	0.786519	0	0.123452	0.0513177	0.246901
AnMG0000043400.01	Am01g11090	5.58105	8.7594	0.976273	9.62348	2.58249	8.24043
AnMG0000043600.01	Am01g11080	1.15104	2.53049	0	2.19916	0.260978	1.02527
AnMG0000043700.01	Am01g11100	1.22929	3.5836	0	3.32843	0.120375	1.98312
AnMG0000043810.01	Am01g11180	0	0.200954	0.43141	0.239346	0.611983	0
AnMG0000044210.01	Am01g11190	0	0	0	0	0	0
AnMG0000044510.01	Am01g11220	0.604949	0.65323	0	0.994472	0.170645	0.60242
AnMG0000045000.01	Am01g11140	12.1609	23.3655	0.242626	21.2485	2.79088	14.4385
AnMG0000045200.01	Am01g11130	1.83187	2.67058	0	2.72277	0	1.00429
AnMG0000045500.01	Am01g11160	16.0761	18.8257	15.1194	27.9597	21.25	17.9817
AnMG0000045800.01	Am01g11170	0.138744	0	0.283239	37.929	0	0
AnMG0000046200.01	Am01g11200	46.5419	75.4551	15.1549	60.0974	19.45	39.0397
AnMG0000046900.01	Am01g11210	1.04198	2.63451	0	0.657455	0	1.47928
AnMG0000047200.01	Am01g11230	13.7522	15.6287	0.0343121	11.7227	2.41907	12.732
AnMG0000047300.01	Am01g11240	32.25	19.0249	0	1.15726	3.73311	23.5033
AnMG0000048100.01	Am01g11250	21.3741	67.5299	0.157289	40.23	0.48419	67.186
AnMG0000048300.01	Am01g11260	13.2726	6.91078	0	2.73508	0	25.5276
AnMG0000048310.01	Am01g11370	0	0	0	0	0	0
AnMG0000048500.01	Am01g11270	5.40798	3.29784	0	0.630737	0	9.41479
AnMG0000048810.01	Am01g11400	0.336146	0.431766	0	1.11471	2.29231	0
AnMG0000049200.01	Am01g11280	9.03576	8.19301	0.59982	5.03413	0.574667	6.28084
AnMG0000049400.01	Am01g11300	68.4045	40.6415	0.70092	32.5575	6.22942	32.3029
AnMG0000049600.01	Am01g11290	8.62399	112.013	0	27.0375	0	0
AnMG0000050100.01	Am01g11310	41.6847	46.7456	0.203402	55.8034	7.93992	45.3528
AnMG0000050310.01	Am07g18470	0	0	0	0	0	0
AnMG0000050800.01	Am01g11320	5.30518	4.53125	71.8174	9.93762	53.2828	4.83414
AnMG0000051000.01	Am01g11330	0	0	0	19.0507	0.150195	1.15724
AnMG0000051400.01	Am01g11340	3.56911	18.5031	0.302502	9.96531	8.23228	2.89926
AnMG0000051500.01	Am01g11350	0	0	0	0	0	0
AnMG0000052000.01	Am01g11360	0.576976	29.9299	0	0.0485878	9.07084	1.08175
AnMG0000052200.01	Am01g11380	0.059535	0.0541216	0	0.0697928	0	0
AnMG0000052400.01	Am01g11390	0.980822	0	0	0	0	1.24034
AnMG0000053200.01	Am01g11410	1.7005	0.276574	0	5.05637	0.60461	3.81981
AnMG0000053500.01	Am01g11420	22.5305	1.8514	0.050665	3.52955	4.63066	115.079
AnMG0000054100.01	Am01g11430	0	0	0	0	0	11.5336
AnMG0000054500.01	Am01g11440	0.981774	0.252547	0	2.57409	0	0.496612
AnMG0000054900.01	Am07g18460	13.8381	22.8134	0.0322093	11.9188	14.3532	14.2404
AnMG0000055100.01	Am07g18450	5.90668	5.3006	0.275198	167.558	0.339833	6.89554
AnMG0000055300.01	Am07g18440	101.444	208.99	311.639	181.166	327.027	172.453
AnMG0000055600.01	Am07g18430	14.1737	21.5461	4.79895	22.7662	6.72223	15.3568
AnMG0000055800.01	Am07g18420	5.04073	80.4336	10.2453	35.1688	25.4142	10.6699
AnMG0000056200.01	Am07g18410	15.6422	24.7667	0.0839218	23.8691	3.84254	5.12979
AnMG0000056300.01	Am07g18400	0	0	0	0	0	0
AnMG0000056700.01	Am07g18390	9.3943	3.16313	0.0659615	19.4633	2.76078	1.88457
AnMG0000056900.01	Am07g18380	0.259059	0.139124	39.9589	0.0345053	34.8491	0.292752
AnMG0000057300.01	Am07g18360	3.81555	8.19339	0.148059	5.28628	0.403463	4.0005
AnMG0000057410.01	Am07g18180	0	0	0	0	0	0
AnMG0000057500.01	Am07g18370	6.34354	8.14938	0	8.06757	0	5.01377
AnMG0000057700.01	Am07g18350	21.748	14.7543	10.0391	18.5758	12.151	11.2935
AnMG0000057900.01	Am07g18340	16.4892	13.1182	0.211301	139.44	4.93722	13.4245
AnMG0000058100.01	Am07g18330	0.693563	0.0502785	0	11.5005	0.302416	2.75781
AnMG0000058400.01	Am07g18320	0	0.0504152	0	0.122188	0	0.0524572
AnMG0000058800.01	Am07g18310	0.0336832	0.266336	0	1.841	0	0
AnMG0000059200.01	Am07g18300	28.849	10.231	0.0569636	17.5212	1.2937	30.5734
AnMG0000059300.01	Am07g18290	0	0	0	0	0	0
AnMG0000059500.01	Am07g18280	16.8137	39.8497	0.313384	30.4351	2.96195	19.5009
AnMG0000059800.01	Am07g18270	5.38132	18.5487	0.899539	16.2308	2.3755	10.3691
AnMG0000060000.01	Am07g18250	10.6863	13.0952	3.23911	16.0222	6.69037	29.7593
AnMG0000060200.01	Am07g18260	0.737783	1.41294	0	2.6788	0	0.706418
AnMG0000060300.01	Am07g18240	0	0	0	0	0	0
AnMG0000060500.01	Am07g18230	0	0	0	0	0	0
AnMG0000060800.01	Am07g18220	3.92976	10.3447	0.600145	9.12159	1.35077	7.53188
AnMG0000060900.01	Am07g18200	21.0321	3.93959	0	0.936551	0.161716	9.04365
AnMG0000061200.01	Am07g18210	9.01533	9.82994	4.92683	13.7664	5.5904	7.98453
AnMG0000061400.01	Am07g18190	2.05272	3.66757	0	2.89961	0.765317	1.97569
AnMG0000061700.01	Am08g15940	9.48941	27.4362	1.59919	15.2583	2.80466	10.4605
AnMG0000062000.01	Am08g15930	0.059568	0.241546	0.13801	0.589726	0.197955	0.19045
AnMG0000062110.01	Am08g15890	0	0	0.410381	0	0.226941	0
AnMG0000062400.01	Am08g15920	30.5493	17.1353	3.61589	5.70894	4.43584	9.24243
AnMG0000063000.01	Am08g15910	23.8387	10.9361	3.93294	6.14828	6.06351	8.53138
AnMG0000063110.01	Am08g15880	0	0	0	0	0	0
AnMG0000063700.01	Am08g15900	0	0	7.38338	0.0968568	11.0676	0
AnMG0000064600.01	Am08g15870	12.1378	4.62036	1.23177	11.5857	1.63913	7.68859
AnMG0000065000.01	Am08g15860	0	0	0	0	0	0
AnMG0000065100.01	Am08g15850	0.257176	0.804461	32.3581	0.335995	32.5387	0.191176
AnMG0000065400.01	Am08g15830	22.6874	22.5016	0.290684	52.6395	3.4005	19.7777
AnMG0000066200.01	Am08g15810	0	0	0	0	0	0
AnMG0000066800.01	Am08g15800	2.17782	19.5722	0.0542988	1.744	16.569	12.7864
AnMG0000066810.01	Am08g15840	0	0	0	0	0	0
AnMG0000067100.01	Am08g15790	35.3452	14.4156	0	9.46782	0.74387	16.8404
AnMG0000067500.01	Am08g15780	23.7029	28.1232	0.506529	26.4548	2.40997	16.1369
AnMG0000067700.01	Am08g15770	1.31551	1.33089	8.48225	5.01652	12.2475	0
AnMG0000067810.01	Am08g15820	0	0	0	0.577327	0	0
AnMG0000068100.01	Am08g15760	0	0	0.127282	3.96708	0.0610052	0
AnMG0000069200.01	Am08g15740	8.00972	51.8293	0.429381	0.654352	4.55883	13.2256
AnMG0000069600.01	Am08g15730	0	0.101018	47.1195	0.043983	29.4964	0
AnMG0000070100.01	Am08g15710	29.1718	42.8819	0.300452	38.0884	6.19486	26.8463
AnMG0000070300.01	Am08g15700	1.89576	3.78761	0	1.88139	0.116383	1.03488
AnMG0000070710.01	Am08g15750	0	0	0.706201	2.70777	1.16021	0
AnMG0000070800.01	Am08g15690	0	0	0	0	0	0
AnMG0000070900.01	Am08g15680	0.0665679	0.171244	0	19.905	0.0463947	0.0701167
AnMG0000071510.01	Am08g15720	0	0	0	0	0	0
AnMG0000072000.01	Am08g15670	0	0	0	0	0	0
AnMG0000073000.01	Am08g15640	23.4427	35.8089	2.74496	48.265	4.59158	28.885
AnMG0000073300.01	Am04g43170	358.576	374.893	1.36117	396.85	55.4645	285.83
AnMG0000073500.01	Am04g43160	2.00773	6.03516	0	2.2908	0.103565	2.10819
AnMG0000073700.01	Am04g43180	36.4736	109.786	5.10125	60.5497	27.6112	41.4853
AnMG0000073900.01	Am04g43190	5.21725	18.8734	0.511953	8.81721	0.27322	6.26611
AnMG0000074010.01	Am08g15660	0	0	0	0	0	0
AnMG0000074100.01	Am04g43200	13.6691	6.41176	0.449944	13.953	1.44992	13.4193
AnMG0000074110.01	Am08g15650	0	0	4.80703	0	0.535437	0
AnMG0000074300.01	Am04g43210	13.8924	28.5346	6.49829	22.3986	12.0792	17.9753
AnMG0000074700.01	Am04g43220	5.24973	4.63747	0	3.60742	0.381551	5.47731
AnMG0000074900.01	Am04g43230	0.0424733	2.93802	6.42405	2.43143	7.5793	0.423645
AnMG0000075400.01	Am04g43250	1.07425	0.144907	5.53315	0.118561	9.76801	1.35437
AnMG0000075600.01	Am04g43260	10.5725	2.19504	0.0525493	2.45919	0.591322	4.77076
AnMG0000075800.01	Am04g43270	5.07109	2.09139	0.274476	1.31589	0.225742	3.34665
AnMG0000075900.01	Am04g43280	8.80572	12.5512	0.56501	7.87856	1.13558	5.51536
AnMG0000076100.01	Am04g43290	10.7231	34.8155	0.0694886	44.8995	9.65391	28.8013
AnMG0000076300.01	Am04g43300	0.679116	3.00028	3.37678	2.52248	2.05525	1.01412
AnMG0000076600.01	Am04g43310	4.14957	5.73729	0	3.00249	0.719455	4.20344
AnMG0000076700.01	Am04g43330	3.91786	14.8815	53.3276	15.8441	38.8068	5.43074
AnMG0000077100.01	Am04g43320	0	6.1088	3.60906	10.1367	18.7029	5.54712
AnMG0000077400.01	Am04g43340	8.73332	28.4052	1.99409	29.6996	1.88884	13.3075
AnMG0000077800.01	Am04g43350	0.116744	0.137852	0.0405794	20.2448	0.0241782	0.0460142
AnMG0000078200.01	Am04g43370	18.278	17.568	0	20.304	0.993903	6.5634
AnMG0000078400.01	Am04g43380	0	0	0	0	0	0.0645152
AnMG0000079110.01	Am04g43240	0	0	0.0596268	0	0.0620735	0
AnMG0000079200.01	Am04g43420	1.38832	2.7681	0	0.557913	1.70242	1.09233
AnMG0000079400.01	Am04g43430	0	0	0	0	0	0
AnMG0000079500.01	Am04g43440	13.4292	14.1293	0.974152	16.945	4.23346	13.6453
AnMG0000080000.01	Am04g43450	0.100371	24.1113	6190.88	2.90995	6908.88	0.0684296
AnMG0000080100.01	Am04g43460	0	1.31797	351.195	0.268077	354.658	0
AnMG0000080300.01	Am04g43470	4.47147	9.00352	1.0077	8.12911	1.78775	5.94526
AnMG0000080600.01	Am04g43480	0.290723	0.320252	0	9.32973	0.312598	4.96497
AnMG0000080800.01	Am04g43500	3.01885	8.47329	10.8325	5.47677	18.5489	2.50661
AnMG0000081000.01	Am04g43510	0.567462	0.771739	1.2273	0.0607743	1.98303	0.401778
AnMG0000081010.01	Am04g43360	3.37026	14.3745	0.0559113	39.0905	3.65144	3.34211
AnMG0000081100.01	Am04g43530	13.5932	28.8557	0.588507	19.9519	3.03355	13.1491
AnMG0000081400.01	Am04g43540	1.52355	4.24161	0.295821	11.8344	10.1565	4.78622
AnMG0000081410.01	Am04g43390	0	0.127223	0	1.34345	0	1.5336e-07
AnMG0000081510.01	Am04g43400	0	0	0	0.462001	0.113877	0
AnMG0000081600.01	Am04g43550	0	0.226037	0.233631	1.43225	0.49697	0
AnMG0000081710.01	Am04g43410	0	0.416907	0	0.903834	0.372053	0
AnMG0000081800.01	Am04g43560	22.5371	35.3094	2.61219	40.6729	6.82615	28.2941
AnMG0000081900.01	Am04g43570	26.0437	8.1783	0.21912	6.18936	7.43741	16.048
AnMG0000082100.01	Am04g43580	952.819	128.624	0.453594	1.18671	8.11723	183.396
AnMG0000082400.01	Am04g43590	4.89224	0.758927	0	13.1789	0.259891	6.68065
AnMG0000082600.01	Am04g43600	0	0.0320291	0.0367815	2.13653	0	0.445061
AnMG0000082800.01	Am04g43610	2.55994	11.179	0.0919231	0	0.128999	0.505053
AnMG0000083100.01	Am04g43620	80.9673	11.0709	0	26.8465	0.525872	160.308
AnMG0000083400.01	Am04g43630	3.52404	5.25271	0	18.3615	0.615507	4.43893
AnMG0000083410.01	Am04g43490	0	0	0	0	0	0
AnMG0000083600.01	Am04g43640	4.16389	4.11569	0.0797116	13.1983	0	9.4485
AnMG0000084010.01	Am04g43520	0	0.0895763	0.352751	0.333446	0.374844	0
AnMG0000084100.01	Am04g43660	15.5724	89.1931	0.218582	28.2475	5.85728	11.4537
AnMG0000084300.01	Am04g43670	10.0462	18.7917	2.36999	15.9784	3.23647	12.9407
AnMG0000084600.01	Am04g43680	19.7841	11.2145	0	5.19597	1.1072	9.78603
AnMG0000084700.01	Am04g43690	27.4187	48.134	0.37838	51.4301	4.33107	25.1324
AnMG0000085100.01	Am04g43700	1.28695	1.84659	0	1.83787	0	1.57776
AnMG0000085400.01	Am04g43710	28.4785	2.017	0	0.2951	0.20461	5.48739
AnMG0000085500.01	Am04g43720	106.201	159.323	121.266	180.663	112.91	105.659
AnMG0000086200.01	Am04g43730	18.4492	6.71725	0	3.32169	0.162407	3.19144
AnMG0000086500.01	Am04g43750	0.548384	9.99045	10.9656	4.65157	5.69894	1.07883
AnMG0000086510.01	Am04g43650	0.458939	0.289311	1.30838	0.478786	0.610719	0.569204
AnMG0000086800.01	Am04g43760	0	0	0.118338	0.576677	0.177611	0.0965198
AnMG0000087000.01	Am04g43770	49.0234	40.8382	0.194445	33.8971	5.28183	21.7813
AnMG0000087400.01	Am04g43780	2.77787	1.96381	1.668	2.13196	1.87394	2.94388
AnMG0000087700.01	Am04g43790	0.934666	4.33223	23.2724	0.6629	29.912	0.405572
AnMG0000088200.01	Am04g43810	0.098902	0.032634	0.073945	18.0969	0.108612	0.16891
AnMG0000088400.01	Am04g43820	0.297792	1.40524	0.262231	0.943002	0.0548318	0.587885
AnMG0000088410.01	Am04g43740	0	0.91502	0	1.38969	0.538766	0.128045
AnMG0000088600.01	Am04g43830	2.08554	3.47268	0	8.86244	0.451926	3.59024
AnMG0000088800.01	Am04g43840	12.6872	18.637	1.62859	13.7334	2.47085	8.30094
AnMG0000089000.01	Am04g43850	11.2164	13.7053	0.19647	69.0178	1.33018	23.3041
AnMG0000089100.01	Am04g43860	8.65971	8.65426	4.28755	14.9641	5.75127	18.0774
AnMG0000089410.01	Am04g43800	13.5028	64.5311	15.2123	14.2975	23.5326	16.6931
AnMG0000089600.01	Am04g43880	0.335707	3.10415	0	2.8409	0.123039	0.56318
AnMG0000089700.01	Am04g43890	7.23779	18.2418	4.76344	14.4265	4.12753	7.44404
AnMG0000090100.01	Am04g43900	18.1027	7.2631	0	8.5256	0.439623	13.0521
AnMG0000090310.01	Am04g43870	0	0.176731	0	4.26315	0	9.386e-05
AnMG0000090400.01	Am04g43910	182.568	43.8007	0.0294537	82.8202	16.0061	299.959
AnMG0000090600.01	Am04g43920	0.0840917	0.28328	0.0858122	26.3471	0	0.336691
AnMG0000090700.01	Am04g43930	0.0802578	3.9424	0.219847	73.1496	1.03657	1.20695
AnMG0000090900.01	Am04g43940	0	0	0	26.8039	0	0.251573
AnMG0000091600.01	Am04g43970	1.40437	0.877408	0	6.81503	0.0657957	1.88135
AnMG0000091700.01	Am04g43980	5.17115	8.32899	0.102647	6.75642	1.45482	7.20209
AnMG0000091910.01	Am04g43950	0	0	0	11.7173	0.110844	0.366322
AnMG0000092200.01	Am04g43990	5.38187	222.992	3.24017	50.639	25.3446	45.5922
AnMG0000092210.01	Am04g43960	0.765405	1.93696	0.108502	2.15029	0.189764	0.62146
AnMG0000092400.01	Am04g44000	21.3915	30.5378	13.9508	29.2352	26.8071	30.4909
AnMG0000092600.01	Am04g44010	4.65455	16.6791	0.44574	5.38844	2.04381	3.57796
AnMG0000092700.01	Am04g44020	4.98227	9.90599	0.379794	18.4542	0.346796	5.44473
AnMG0000093000.01	Am04g44040	204.628	369.484	3.02355	352.984	15.3532	189.972
AnMG0000093200.01	Am04g44030	10.8347	36.2471	0	7.49873	0	15.7451
AnMG0000093400.01	Am04g44050	0	0.0472761	0	15.9716	0.0488232	0
AnMG0000093600.01	Am04g44060	3.35207	0.755339	0	6.33058	3.66832	2.60779
AnMG0000093800.01	Am04g44070	9.30601	28.4468	0.72246	12.0035	3.5828	9.98172
AnMG0000094000.01	Am04g44080	0	10.0267	3074.73	2.16689	2892.17	0
AnMG0000094100.01	Am04g44090	10.9453	5.48532	0	19.9575	2.58632	16.0454
AnMG0000094500.01	Am04g44110	68.9333	10.6031	0	3.99298	1.39784	67.229
AnMG0000094810.01	Am04g44100	0.713415	13.7778	0.190885	0.425411	0	0.944715
AnMG0000095600.01	Am04g44120	0.380008	4.82221	0	7.22287	0	3.90741
AnMG0000095700.01	Am04g44130	353.544	347.097	121.852	257.418	205.22	450.86
AnMG0000095900.01	Am04g44140	3.16209	6.96048	1.17346	4.90613	2.06067	4.34324
AnMG0000096200.01	Am04g44150	0	0	0	0	0	0
AnMG0000096400.01	Am04g44160	11.0441	1356.83	0.305725	0.948751	310.333	15.8999
AnMG0000096500.01	Am04g44170	2.95908	34.0142	20.4179	13.5794	24.1994	9.74086
AnMG0000096700.01	Am04g44180	59.9004	174.209	1.9082	214.402	33.0752	58.14
AnMG0000097000.01	Am04g44190	0.744584	2.42456	0	2.02063	0.221986	1.2131
AnMG0000097100.01	Am04g44200	6.29096	13.3137	0.757308	13.2566	1.03782	8.6871
AnMG0000097300.01	Am04g44210	0.2377	4.39456	6.21128	2.03497	10.2378	0
AnMG0000097610.01	Am04g44240	1.33061	0.196633	3.06731	1.30706	2.45831	0.857544
AnMG0000097700.01	Am04g44220	0	0	0	29.1402	0	0
AnMG0000098200.01	Am04g44230	2.92129	0.322687	0	5.3313	0.34752	1.48413
AnMG0000098500.01	Am04g44250	1.83303	3.34249	0	11.8326	0.10877	3.5661
AnMG0000098700.01	Am04g44260	13.546	2.91748	0	40.1375	0.729956	12.306
AnMG0000098900.01	Am02g11150	6.71906	8.36882	1.90637	10.5751	3.69024	7.94115
AnMG0000099010.01	Am02g11170	0	0	0	0	0	0
AnMG0000099100.01	Am02g11160	0.918075	1.72832	0	1.50526	0	1.01011
AnMG0000099210.01	Am02g11190	0	0	0	0	0	0
AnMG0000099700.01	Am02g11180	0	0	0	0	0	0
AnMG0000100600.01	Am06g11510	0	0	0.177038	22.9351	0.0950899	0.0936198
AnMG0000100710.01	Am02g28220	5.4003	11.8639	0.786428	16.2749	2.92242	10.8141
AnMG0000100800.01	Am06g11500	22.7156	56.1848	0.301198	99.2957	8.43734	32.7984
AnMG0000101200.01	Am06g11490	3.47721	1.01585	0	4.87488	0	4.44013
AnMG0000101400.01	Am06g11480	0.989222	0.369617	0.0140894	2.22507	0.0695952	1.27652
AnMG0000101600.01	Am06g11470	17.9868	27.9498	0.125672	82.1515	4.56808	27.9918
AnMG0000101700.01	Am06g11460	0.532941	1.16381	0.0396671	0.663389	0	1.02043
AnMG0000102210.01	Am02g28310	0	0	0.636692	0	0.268503	0
AnMG0000102710.01	Am02g28340	0	0	0	0	0	0
AnMG0000102900.01	Am02g28230	7.56445	22.5741	0.957146	17.3658	3.11364	9.76823
AnMG0000103200.01	Am02g28240	0	0	0	0	0	0
AnMG0000103500.01	Am02g28250	33.7648	45.8307	7.76348	59.3276	14.6364	39.1259
AnMG0000103800.01	Am02g28260	1.84218	1.08622	0.163714	6.33273	0.185439	1.46031
AnMG0000104000.01	Am02g28270	0.187616	0.283446	0	1.63553	0.0948545	0.309259
AnMG0000104300.01	Am02g28280	0	0	0	0	0	0
AnMG0000104500.01	Am02g28290	7.01468	4.9249	0.023454	3.98958	0.167297	4.02967
AnMG0000104910.01	Am02g28420	0	0.152251	0	0.038779	0.194241	0.20576
AnMG0000105000.01	Am02g28300	0	0	0	0	0	0
AnMG0000105100.01	Am02g28320	9.04385	5.37188	6.05868	11.8979	7.23725	10.2805
AnMG0000105500.01	Am02g28330	9.69179	6.66304	0.144174	2.73807	7.75245	7.43339
AnMG0000105810.01	Am02g28470	0	0.66408	0	0.193456	0	0.0311568
AnMG0000106000.01	Am02g28350	0	0	0	0	0	0
AnMG0000106200.01	Am02g28360	8.9045	1.56472	0	8.12987	0.753079	4.20124
AnMG0000106400.01	Am02g28370	0.129046	0.118915	0.134667	157.879	0.50384	0.388717
AnMG0000106410.01	Am02g28510	0	0	0	0	0	0.321699
AnMG0000107000.01	Am02g28380	8.94567	0.104059	0.208159	115.145	6.78451	9.36361
AnMG0000107800.01	Am02g28390	0	0	0	0	0	0
AnMG0000108200.01	Am02g28400	40.5083	72.4626	0	59.0957	11.4894	152.626
AnMG0000108800.01	Am02g28410	0.135494	0	0	0.0789135	0	0.136803
AnMG0000108810.01	Am02g28610	0	0	0	0	0	0
AnMG0000109010.01	Am02g28620	0	0	0	0	0	0
AnMG0000109200.01	Am02g28430	0	0	0	0	0	0
AnMG0000109400.01	Am02g28440	0	0	0	0	0	0
AnMG0000109800.01	Am02g28450	0	0	0	0	0	0
AnMG0000109900.01	Am02g28460	16.8154	31.4493	0.256956	22.5329	2.58462	27.2492
AnMG0000109910.01	Am06g15320	0	0	3.37097	0	2.21102	0
AnMG0000110210.01	Am06g15310	0	0	0	0	0	0
AnMG0000110400.01	Am02g28480	0	0	0	0	0	0
AnMG0000110600.01	Am02g28490	1.38043	2.991	0	4.33447	2.80395	7.45995
AnMG0000110700.01	Am02g28500	42.9936	39.5279	0.185797	192.314	1.75203	181.684
AnMG0000110810.01	Am06g15290	0	0	0	0	0	0
AnMG0000110900.01	Am02g28520	2.50432	10.7246	5.21968	5.26349	4.96259	3.93281
AnMG0000110910.01	Am06g15280	5.25706	31.3728	0.0868152	7.48045	1.07566	6.53657
AnMG0000111200.01	Am02g28530	43.0948	53.9169	7.684	39.216	11.529	46.0772
AnMG0000111210.01	Am06g15260	0	0	0	0	0	0
AnMG0000111500.01	Am02g28540	48.3083	54.9653	6.09032	29.2175	16.3373	30.8537
AnMG0000111700.01	Am02g28550	0	0	0	0	0	0
AnMG0000111810.01	Am06g15250	0	0	1.76827	0	0.96836	0
AnMG0000111900.01	Am02g28560	1.91574	2.40998	0.0924367	0.943349	17.54	1.38208
AnMG0000112300.01	Am02g28570	0.242737	0.86084	0	2.73173	0	0.27621
AnMG0000112410.01	Am06g15240	0	0	0	0	0	0
AnMG0000112500.01	Am02g28580	6.45231	16.0853	0.818237	17.814	1.39834	10.3533
AnMG0000112610.01	Am06g15230	0	0	0	0	0	0
AnMG0000112800.01	Am02g28590	1.56625	5.90873	0.154075	40.7374	5.67557	21.6103
AnMG0000113400.01	Am02g28600	34.7904	16.4784	0	21.9453	0.519659	68.9853
AnMG0000113800.01	Am02g28630	2.17631	7.36833	0.598188	7.30355	1.35357	2.60416
AnMG0000114010.01	Am06g15150	1.73285	0	0	0	0	0.901906
AnMG0000114200.01	Am02g28640	101.985	6.86528	0.450161	7.9376	1.79852	98.2305
AnMG0000114300.01	Am06g15330	1.12199	4.49209	1.25515	6.37626	0.535223	2.20177
AnMG0000115000.01	Am06g15300	0	0	0	0	0	0
AnMG0000115700.01	Am06g15270	0.425808	0	0	0	0	0.223879
AnMG0000115810.01	Am06g15070	0	0	0	0	0	0
AnMG0000116310.01	Am06g15040	11.8364	23.4125	0.0228993	26.9459	0.70203	10.5819
AnMG0000116500.01	Am06g15220	15.2003	24.1287	5.94353	9.39923	9.14587	6.89027
AnMG0000116700.01	Am06g15210	0	0.404819	22.593	0.201983	35.0828	0
AnMG0000117000.01	Am06g15200	9.53421	30.462	23.8685	20.5131	20.6318	11.8449
AnMG0000117010.01	Am06g15030	0.488831	0.458016	2.25277	2.33671	3.33018	1.30443
AnMG0000117100.01	Am06g15190	1.29183	1.61636	0	3.54223	0.0776966	1.38937
AnMG0000117300.01	Am06g15180	4.93107	19.8917	0	32.3803	0	4.72656
AnMG0000117500.01	Am06g15170	10.2737	9.55521	0.0727776	11.8948	1.83132	9.88079
AnMG0000117610.01	Am06g15000	0	0	0.313788	0	0.203936	0.0934719
AnMG0000117700.01	Am06g15160	19.0256	16.0923	0.11804	17.2598	4.48442	16.7046
AnMG0000118300.01	Am06g15140	491.807	0.580426	0	1.90939	0.119607	330.551
AnMG0000118500.01	Am06g15130	0.826841	3.20319	0.129209	1.71549	0.159729	0.800575
AnMG0000118800.01	Am06g15120	0.866088	3.51224	7.46731	23.9478	6.92131	1.70502
AnMG0000118810.01	Am06g14940	0	0	0.804557	0	0.583523	0
AnMG0000119100.01	Am06g15110	0	0	0	0	0	0
AnMG0000119110.01	Am06g14900	0	0	0	0	0	0
AnMG0000119400.01	Am06g15100	0	0	0	0	0	0
AnMG0000119500.01	Am06g15090	24.034	40.1801	0.0576534	36.5594	2.27144	26.0102
AnMG0000119700.01	Am06g15080	8.12031	14.3987	0.357682	21.463	4.84515	9.04542
AnMG0000120700.01	Am06g15060	40.8891	19.0935	0.0626563	19.146	1.31973	26.505
AnMG0000120900.01	Am06g15050	1.75828	2.4328	0	0	0.549025	6.99349
AnMG0000121110.01	Am06g14850	0	0	0	0	0	0
AnMG0000121410.01	Am06g14840	0	0	0	0	0	0
AnMG0000121700.01	Am06g15020	0	0	0	0	0	0
AnMG0000121910.01	Am06g14830	0	0	0	0	0	0
AnMG0000122100.01	Am06g15010	0	0	0.300118	0	0.30387	0
AnMG0000122500.01	Am06g14990	52.1332	41.1226	0.701039	21.6599	5.83577	29.1985
AnMG0000122610.01	Am06g14810	0	0	0	0	0	0
AnMG0000122700.01	Am06g14980	9.94453	25.8133	19.514	18.7068	19.3309	12.6774
AnMG0000122910.01	Am06g14800	0	0	0	0	0	0
AnMG0000123000.01	Am06g14970	0	0	0.0397495	0.241223	0.0423312	0
AnMG0000123100.01	Am06g14960	0.309194	6.26395	4.55709	0.974415	5.82722	0.989563
AnMG0000123600.01	Am06g14950	3.93124	5.23552	2.20346	5.74899	1.84935	4.23907
AnMG0000124400.01	Am06g14930	0	0	3.36612	0	9.66136	0
AnMG0000124600.01	Am06g14920	0	5.57112	2057.57	0.455273	1383.35	0.161059
AnMG0000125200.01	Am06g14910	19.1497	0	0	0	0	2.33976
AnMG0000125400.01	Am06g14890	0.335374	0	0	0	0	0
AnMG0000125700.01	Am06g14880	0	0	0	0	0	0
AnMG0000126100.01	Am06g14860	6.37976	13.8319	1.37988	13.3659	1.51397	7.24905
AnMG0000126300.01	Am06g14870	17.0205	8.63809	0	17.0861	0	14.8175
AnMG0000126500.01	Am06g14820	0.225955	0.231017	0	2.54437	0.233898	0.217159
AnMG0000128800.01	Am06g14790	13.3229	12.972	3.82035	7.2303	3.53259	7.78821
AnMG0000129100.01	Am06g14780	9.88024	8.99765	3.80489	4.1227	3.63796	5.96441
AnMG0000129500.01	Am06g14770	0	0	0	0	0	0.496048
AnMG0000129610.01	Am06g36120	0	0	0	0	0	0
AnMG0000129910.01	Am06g36140	0	0	0	0	0	0
AnMG0000130000.01	Am06g14760	0	0	0	0	0	0
AnMG0000130800.01	Am06g14750	0	0.352446	101.433	0.0895042	110.065	0
AnMG0000130900.01	Am06g14740	8.5507	29.3564	1.94148	20.0042	4.00676	10.1993
AnMG0000131300.01	Am06g14730	0	5.3302	0	0.240197	0	0.168303
AnMG0000131600.01	Am06g14720	47.0688	103.532	72.7214	74.1561	63.0169	50.8451
AnMG0000131700.01	Am06g14710	0.054622	0.0662568	0.0964394	2.04551	0.212133	0.220715
AnMG0000131710.01	Am06g36220	0	0	0.0169292	0.451099	0.00928992	0.0259261
AnMG0000131900.01	Am06g14700	0	0.0181158	1.17804	1.80091	0.610079	0
AnMG0000132100.01	Am06g14690	0.0218637	0.0519905	0	16.5809	0.0243648	0.26986
AnMG0000132110.01	Am06g36230	0	0	0	0.127823	0	0
AnMG0000132400.01	Am06g14680	31.5754	4.84399	0.0672592	44.8599	0.902055	130.726
AnMG0000132600.01	Am06g14670	13.0167	5.41898	8.39608	42.7653	12.1912	12.3417
AnMG0000132700.01	Am06g14660	3.44751	13.6466	1.39489	11.0781	1.66258	4.65205
AnMG0000133000.01	Am06g14650	5.11511	27.9173	0.805067	12.9263	4.29934	5.62963
AnMG0000133200.01	Am06g14640	0.672946	0.156519	0	1.04342	0.0654915	0.886778
AnMG0000133410.01	Am06g36310	2.5765	2.10935	0.0731658	7.96847	2.39121	3.40362
AnMG0000133600.01	Am06g14630	2.27199	4.63283	0.228334	3.94659	0.256563	3.05924
AnMG0000133800.01	Am06g14620	3.72615	9.88345	0.0960055	5.64332	0.550942	3.85273
AnMG0000133810.01	Am06g36320	0	0	0	0	0	0
AnMG0000133900.01	Am06g14610	0	0	0	0	0	0
AnMG0000134100.01	Am06g14600	11.361	25.8851	32.0267	20.6078	20.8941	16.0499
AnMG0000134210.01	Am06g36330	0	0.26005	0	0	0	0
AnMG0000134410.01	Am06g36340	0	0	0	0	0.702527	0
AnMG0000134500.01	Am06g14590	13.7294	29.0496	0.125928	8.60161	2.63817	11.1509
AnMG0000134700.01	Am06g14580	0.16642	0.727884	0.652687	8.5176	0.755548	1.90247
AnMG0000135000.01	Am06g14570	0	1.51737	0	1.19649	0	0.123866
AnMG0000136100.01	Am02g49270	0.544949	2.17529	1.69677	2.60183	1.84961	0.791077
AnMG0000136300.01	Am02g49280	8.37805	4.00332	0	0.229648	3.36946	5.60769
AnMG0000136710.01	Am06g36460	0	0.0764195	0	0	0.0525597	0.0510228
AnMG0000136800.01	Am02g18230	0	0	0	0	0	0
AnMG0000137110.01	Am06g36480	0.173733	0	7.41175e-07	0	1.285e-07	0.0827001
AnMG0000137200.01	Am02g18240	0.150863	0.0380181	0	0	0.0401795	0
AnMG0000137600.01	Am06g36130	0.225881	0.0535598	0.0612083	3.80543	0.0600252	0.112903
AnMG0000137700.01	Am06g36150	0	2.43026	0.609482	0	0.443124	0.262204
AnMG0000137900.01	Am06g36160	0	1.65111	0.118126	1.28252	0.0565404	0.330655
AnMG0000138400.01	Am06g36170	10.4233	0	0.0513911	0.0583671	0.104268	0.432299
AnMG0000138410.01	Am06g36550	0.214846	0	0	0	0	0.30559
AnMG0000138800.01	Am06g36180	0.188665	4.13851	1.45264	1.02828	1.46513	0.225646
AnMG0000138910.01	Am06g36580	0.1479	0.147456	0	0.267682	0	0.0736719
AnMG0000139000.01	Am06g36190	3.10258	6.97505	0.242549	6.29507	0.684753	2.77009
AnMG0000139200.01	Am06g36200	0	0.269103	3.19867	0.179643	2.57033	0.0421856
AnMG0000139600.01	Am06g36210	10.2469	4.13701	0.127542	33.1249	2.50577	14.7376
AnMG0000139610.01	Am06g36630	0	0.10585	0	0	0.119665	0.123015
AnMG0000140200.01	Am06g36250	44.373	172.87	1.06553	157.423	33.5166	124.129
AnMG0000140400.01	Am06g36240	1.09966	5.61078	0	8.96449	0.552001	1.8461
AnMG0000140500.01	Am06g36260	15.5925	44.128	0.77702	104.399	46.7644	22.7978
AnMG0000140510.01	Am06g36690	0	0	0	0	0.0332293	0
AnMG0000140800.01	Am06g36270	1.23088	16.4663	0.0462832	30.0314	1.8743	5.08234
AnMG0000140810.01	Am06g36700	0	0.214316	0	0.137342	0	0.111726
AnMG0000140900.01	Am06g36280	4.34471	7.80029	0.535591	12.4453	1.46966	3.86464
AnMG0000140910.01	Am06g36710	3.68046	10.536	0.126393	9.20887	1.07649	5.20371
AnMG0000141100.01	Am06g36290	10.4451	14.1177	0	12.5646	6.56594	15.0718
AnMG0000141300.01	Am06g36300	163.961	29.3828	0	50.0029	3.69029	116.793
AnMG0000141800.01	Am06g36350	0	0.567554	0	0	9.63527	0
AnMG0000141900.01	Am06g36360	3.45227	1.11287	0.378491	20.8807	0.842996	1.89758
AnMG0000142010.01	Am06g36780	0	0	0	0	0	0
AnMG0000142310.01	Am06g36790	0	0	0	0	0	0
AnMG0000142600.01	Am06g36370	10.5078	18.5711	2.94896	17.8393	5.60214	10.8905
AnMG0000142610.01	Am06g36800	0	0	0.576034	0	0.876938	0
AnMG0000142800.01	Am06g36380	47.1738	57.452	8.9417	44.9401	18.6877	42.0429
AnMG0000142810.01	Am06g36810	0.563083	0.0616824	0.134897	0.695084	0	0.569407
AnMG0000143000.01	Am06g36390	484.439	15.7885	22.7567	0.133498	29.4456	76.3413
AnMG0000143200.01	Am06g36400	0	0	0	0	0	0
AnMG0000143210.01	Am06g36840	13.485	25.0264	1.16728	22.2023	5.70205	14.6633
AnMG0000143300.01	Am06g36410	26.0932	88.5354	0.180072	17.8111	23.9422	37.5303
AnMG0000143800.01	Am06g36420	0	0.268935	44.0589	28.8224	42.6974	0
AnMG0000144400.01	Am06g36430	0	0.972774	0	3.0841	1.29844	0.104408
AnMG0000144600.01	Am06g36440	22.8862	14.4204	0.987705	9.29999	1.07391	10.5024
AnMG0000144700.01	Am06g36450	0.0668587	9.09103	0.135152	0.078641	4.53343	0.72715
AnMG0000144810.01	Am06g36940	30.341	19.736	0.0889894	44.3131	1.97997	31.2691
AnMG0000144900.01	Am06g36470	0	0	0	0	0	0
AnMG0000145600.01	Am06g36490	2.08909e-20	0.204552	134.42	0.244129	83.5228	2.47305e-69
AnMG0000145800.01	Am06g36500	0	0.245341	0.838312	566.207	1.24684	2.38292
AnMG0000146000.01	Am06g36510	0	0	0	26.5684	0	0
AnMG0000146200.01	Am06g36520	0.89243	0.0721552	0.682029	606.577	0.155332	17.8039
AnMG0000146210.01	Am06g37000	0	0	0	0.0741741	0	0
AnMG0000146410.01	Am06g37010	0	0.0543961	0	0.0631684	0	0
AnMG0000146600.01	Am06g36530	85.5337	4.73226	0	0.157315	0.807675	27.3968
AnMG0000146610.01	Am06g37020	0	0	0	0	0	0
AnMG0000147000.01	Am06g36540	0	0	31.4009	0	40.2223	0
AnMG0000147400.01	Am06g36560	72.4089	56.5443	0	0	6.49674	36.9265
AnMG0000147600.01	Am06g36570	62.8779	48.0932	1.47268	244.782	44.4254	103.116
AnMG0000147700.01	Am06g36590	1.80266	35.0409	1.44433	19.1843	3.63796	7.49555
AnMG0000147900.01	Am06g36610	14.8657	22.8377	10.0481	17.0565	12.049	13.9016
AnMG0000148100.01	Am06g36620	0.921127	1.16426	0.547708	1.448	0.193028	0.479153
AnMG0000148400.01	Am06g36600	3.23366e-27	2.75006e-24	3.77771e-42	5.22418e-08	3.69205e-06	1.23518e-47
AnMG0000148410.01	Am06g37120	0	0	0	0	0	0
AnMG0000148500.01	Am06g36640	0	0.87045	70.7252	0	75.7074	0
AnMG0000148700.01	Am06g36650	7.88381	146.102	0.126922	50.2888	2.97043	12.552
AnMG0000148810.01	Am06g37150	0.103174	1.17124	0	0	0.108651	0.735026
AnMG0000149000.01	Am06g36660	0	18.2802	0	15.0476	0	0
AnMG0000149200.01	Am06g36670	0.780348	2.00178	0	4.90878	0	0.878012
AnMG0000149210.01	Am06g37170	0	0.183986	0	0.272694	0	0
AnMG0000149300.01	Am06g36680	0	0.0633463	0.07206	0.0827749	0	0
AnMG0000149410.01	Am06g37190	0	0	0	0	0	0.322169
AnMG0000150200.01	Am06g36720	1.8607	6.52528	0	9.29898	5.1866	2.62547
AnMG0000150400.01	Am06g36730	5.73057	14.7811	2.97559	13.5016	4.17962	5.16718
AnMG0000150410.01	Am04g08100	380.583	43.9826	2.42613	74.2425	94.1194	317.073
AnMG0000150500.01	Am06g36740	3.50249e-08	6.25137e-11	0	0	6.48734e-11	2.24353e-10
AnMG0000150610.01	Am04g08110	0	0	0.283049	0	0.0975374	0
AnMG0000150800.01	Am06g36750	47.4618	8.28921	0.0849759	5.16553	1.51669	17.898
AnMG0000150810.01	Am04g08120	0	0	0.939871	0	0.281433	0
AnMG0000151000.01	Am06g36760	4.73002	8.00818	0.961468	7.3235	2.12511	4.94737
AnMG0000151010.01	Am04g08140	0	0	0	0	0	0
AnMG0000151110.01	Am04g08170	0	0	0	0	0	0
AnMG0000151200.01	Am06g36770	2.73556	4.04066	1.20665	1.75305	0	2.75151
AnMG0000151800.01	Am06g36820	7.06961	12.1312	5.2187	13.8558	5.82176	13.0653
AnMG0000152000.01	Am06g36830	0.296396	3.50051	0	1.79096	0.583616	0.322868
AnMG0000152400.01	Am06g36850	1.25353	2.2153	0	4.23765	0.252136	0.273606
AnMG0000152500.01	Am06g36860	55.8211	35.7923	0.139797	11.9536	3.28022	23.2317
AnMG0000152610.01	Am04g08240	15.397	24.0031	2.3053	20.1653	5.35441	19.3131
AnMG0000152710.01	Am04g08250	0	0	0	0	0	0
AnMG0000152800.01	Am06g36870	1.31979	1.28679	0	0.963646	1.28256	5.02715
AnMG0000153000.01	Am06g36880	9.36001	30.7127	3.32323	20.6543	5.53294	13.6772
AnMG0000153110.01	Am04g08270	29.2482	9.50014	0.171551	9.32065	7.30228	95.9328
AnMG0000153200.01	Am06g36890	0.608572	1.23754	0	0.769722	0	0.595812
AnMG0000153400.01	Am06g36900	236.169	12.0224	0	1.14913	1.67654	39.4778
AnMG0000153600.01	Am06g36910	0.270749	0	0	4.78784	0	0.102205
AnMG0000153800.01	Am06g36920	15.3188	9.29018	0.343223	40.9809	2.01618	13.3183
AnMG0000153900.01	Am06g36930	10.174	1.4928	0.0521293	5.78445	0.511631	4.53314
AnMG0000153910.01	Am08g02540	0	0	0	0	0	0
AnMG0000154310.01	Am08g02550	0	0	0	0	0	0
AnMG0000154600.01	Am06g36950	3.36649	9.08999	8.06318	6.35907	8.32496	4.25692
AnMG0000155100.01	Am06g36960	2.15825	2.97787	0	3.94901	0.138098	1.9576
AnMG0000155400.01	Am06g36970	1.03015	13.4796	0	4.54252	0.585262	1.1825
AnMG0000155600.01	Am06g36980	10.6516	15.7633	0.11566	11.3536	4.6498	21.51
AnMG0000155610.01	Am08g02590	0	0	0	0	0	0
AnMG0000155810.01	Am08g02600	0	0	0	0	0	0
AnMG0000155900.01	Am06g36990	0	0	0	0	0	0
AnMG0000156400.01	Am06g37030	0.788203	3.7252	0	1.53975	0.179944	0.611815
AnMG0000156600.01	Am06g37040	2.50604	4.06144	0	7.20506	1.3409	2.12104
AnMG0000156800.01	Am06g37050	31.7931	58.3192	10.9401	66.3168	11.6658	49.1526
AnMG0000157000.01	Am06g37060	2.41745	4.6829	0	3.54896	0	9.34342
AnMG0000157300.01	Am06g37070	0	0.14035	21.5352	0	14.8377	0.0283447
AnMG0000157600.01	Am06g37080	5.80758	15.7543	0	6.53954	0.409275	4.53947
AnMG0000157700.01	Am06g37090	6.48903	8.74619	0.0923354	11.4261	0.580151	7.65657
AnMG0000158100.01	Am06g37110	19.7325	22.7413	0.0959624	14.5809	1.45713	21.2175
AnMG0000158210.01	Am08g02690	0	0	0	0	0	0
AnMG0000158300.01	Am06g37100	2.67666	7.87627	0	3.62898	3.49813	0
AnMG0000158310.01	Am08g02710	0	0.143247	0	0	0	0
AnMG0000159000.01	Am06g37130	0.682739	0.62288	0	2.945	0.0625859	0.554768
AnMG0000159010.01	Am08g02750	5.72063	11.5671	4.56243	8.56032	3.72741	5.23868
AnMG0000159200.01	Am06g37140	1.10603	1.92904	0	0	0	1.71519
AnMG0000159510.01	Am08g02770	0	0	0	0	0	0
AnMG0000159800.01	Am06g37160	0.513685	1.68906	0	0.296952	0	0.482797
AnMG0000160000.01	Am06g37180	0	0	0	0	0	0
AnMG0000160400.01	Am06g37200	0	0	0	0	0	0
AnMG0000160500.01	Am04g08080	34.3516	17.3857	5.77298	62.6403	20.4639	60.3628
AnMG0000160700.01	Am04g08090	2.2448	3.60778	0.199648	12.0502	1.48283	8.12857
AnMG0000161610.01	Am08g02850	0	0	0	0	0	0
AnMG0000162000.01	Am04g08130	0	0	0	0	0	0
AnMG0000162110.01	Am08g02870	0	0	0	0	0	0
AnMG0000162400.01	Am04g08150	0	0	0	0	0	0
AnMG0000162500.01	Am04g08160	0	0	0	0	0	0
AnMG0000162700.01	Am04g08180	10.699	18.7824	22.23	18.0924	17.4583	14.3779
AnMG0000163300.01	Am04g08190	2.86315	7.15797	0.696408	7.6416	1.04925	3.26895
AnMG0000163500.01	Am04g08200	26.2657	41.519	84.6759	43.8225	92.8917	35.1492
AnMG0000163710.01	Am08g02930	0.520228	2.3604	0	0.209743	0.247216	1.25957
AnMG0000164210.01	Am08g02940	0.0870706	1.0133	0	0.112129	0.0593261	0.282199
AnMG0000164300.01	Am04g08210	0	0	0	0	0	0
AnMG0000164700.01	Am04g08220	14.9802	43.3882	46.6059	46.4633	46.3206	25.7423
AnMG0000165300.01	Am04g08230	0	0	0	0	0	0
AnMG0000166100.01	Am04g08260	5.60879	10.023	0.219445	9.7119	0.942832	6.6911
AnMG0000166310.01	Am04g32610	0	0.0789922	0.643516	0.103877	0.271676	0.262124
AnMG0000166710.01	Am04g32590	3.0528	4.65187	1.84498	5.19947	2.12832	2.89045
AnMG0000166800.01	Am04g08280	9.11631	1.04028	0.115399	0.441995	0.725303	11.1648
AnMG0000167010.01	Am04g32580	0	0	0	0	0	0.990247
AnMG0000167200.01	Am08g02530	0	0	0	0	0	0
AnMG0000167500.01	Am08g02560	0	0.202649	31.6862	0	18.5867	0
AnMG0000167700.01	Am08g02570	0	0	0.121828	20.899	0	0
AnMG0000168000.01	Am08g02580	6.93651	7.14491	0.219979	14.4479	1.8174	8.72014
AnMG0000168300.01	Am08g02610	0	0	0	0	0	0
AnMG0000168500.01	Am08g02620	29.6829	90.9383	0.226324	18.9482	4.445	19.2268
AnMG0000169200.01	Am08g02630	3.31079	1.4834	0.123152	1.43335	0.0609489	2.52921
AnMG0000169300.01	Am08g02640	0.0875166	0	0	0	0	0
AnMG0000169410.01	Am04g32430	4.7581	10.0777	0.76844	5.23203	0.79456	6.161
AnMG0000169500.01	Am08g02660	14.3976	25.9479	0.852992	27.532	6.03844	10.5913
AnMG0000170100.01	Am08g02650	0.918737	5.07066	0	6.16892	0.154533	1.10387
AnMG0000170310.01	Am04g32360	0.28339	1.13782	0	0.22679	0	0.669743
AnMG0000170400.01	Am08g02670	0	0	0	12.7516	0	0.114642
AnMG0000170600.01	Am08g02680	0	0.69619	0	5.9978	0	0
AnMG0000171200.01	Am08g02700	1.2108	2.86217	0	10.1601	1.0491	0.513909
AnMG0000171300.01	Am08g02720	0.786473	7.1817	0.317672	5.2794	0.665315	2.0272
AnMG0000171600.01	Am08g02730	0.573587	0.226042	0.0471315	0.437694	0.0750168	0.306395
AnMG0000171800.01	Am08g02740	0.543431	0.181266	0.18893	0	0.099406	0
AnMG0000172200.01	Am08g02760	20.9782	51.383	1.08446	30.1579	6.69483	23.3721
AnMG0000172300.01	Am08g02780	0	0	4.46657	0	0	0
AnMG0000172500.01	Am08g02790	0	0	0.286158	0	0	0.0299753
AnMG0000172800.01	Am08g02800	0	0	0	0	0	0
AnMG0000173000.01	Am08g02810	31.5871	24.8746	43.2503	62.1646	60.3223	28.5783
AnMG0000173200.01	Am08g02820	23.9179	180.918	0.468551	72.402	15.0545	47.6971
AnMG0000173500.01	Am08g02830	3.6402	28.3591	0	27.0246	2.68654	12.4518
AnMG0000173610.01	Am04g32170	7.17244	3.15505	0.0789948	12.4251	1.39876	15.6539
AnMG0000173800.01	Am08g02840	0	0	0	0	0	0
AnMG0000173810.01	Am04g32160	0.0310206	0.0305947	0	0.692706	0	0.0986271
AnMG0000173900.01	Am08g02860	0.153297	0	0	0.752748	0	0
AnMG0000174100.01	Am08g02880	8.62761	24.6754	0	19.6651	4.47575	11.4596
AnMG0000174210.01	Am04g32140	0	0	0	0	0.101152	0
AnMG0000174400.01	Am08g02890	29.1783	89.4354	6.83957	57.3115	12.5496	33.7564
AnMG0000174410.01	Am04g32130	0	0	0	0	0	0
AnMG0000174700.01	Am08g02900	5.70536	8.87865	5.79392	11.1405	7.30734	8.30329
AnMG0000175000.01	Am08g02910	2.75799	11.8599	0.0917092	8.14071	0.182056	3.5177
AnMG0000175010.01	Am04g32100	0.276037	0	0	6.22503e-07	0	0.533717
AnMG0000175410.01	Am04g32050	0.447269	0	0	0	0	0.257957
AnMG0000175500.01	Am08g02920	0.368393	3.1953	0	0.406125	0.122418	0.52671
AnMG0000175610.01	Am04g32030	0.0503284	0	0	0.396153	0	0.025526
AnMG0000176000.01	Am08g02950	2.77489	7.20971	0	1.96696	0.738248	7.00172
AnMG0000176400.01	Am08g02960	49.2815	33.6435	0.121162	13.8717	1.58938	69.624
AnMG0000176600.01	Am05g26520	0	0	0	3.649	0	0
AnMG0000176800.01	Am05g26510	0.966412	1.90108	1.10448	2.32633	0.554469	1.13678
AnMG0000177000.01	Am05g26500	0	0	0	0	0	0
AnMG0000177400.01	Am04g32710	2.46139	6.12031	0.0198416	28.011	2.65129	4.63544
AnMG0000177500.01	Am04g32690	12.8596	17.8527	16.5514	34.1933	15.3876	21.0356
AnMG0000177700.01	Am04g32700	0.727271	0.775736	0.181989	0	0	0.988745
AnMG0000178100.01	Am04g32680	442.744	44.2556	119.375	38.6001	127.595	112.395
AnMG0000178500.01	Am04g32670	7.24123	4.36989	0	1.20196	0	1.74999
AnMG0000178700.01	Am04g32660	16.1397	143.752	0.452844	40.1512	3.82506	22.428
AnMG0000179000.01	Am04g32650	24.273	15.7971	102.785	32.7457	96.2079	18.2852
AnMG0000179200.01	Am04g32640	1.90792	1.26768	0	0.321409	0.268935	0.882988
AnMG0000179400.01	Am04g32630	0.882332	0.0915329	0.867292	0.233847	1.0474	0.898469
AnMG0000179710.01	Am04g31810	0.245533	0.114714	0	0	0	0.38436
AnMG0000179800.01	Am04g32620	0.317739	0.49246	3.30479	0.193971	1.52183	1.00243
AnMG0000180500.01	Am04g32600	2.00871	6.78131	0.365761	4.74712	0.530682	2.27183
AnMG0000181010.01	Am04g31700	0	0	0	0	0	0
AnMG0000181100.01	Am04g32570	0	0	0	0	0	0
AnMG0000181300.01	Am04g32560	1.91315	0.987929	0.389996	1.41679	0.275674	2.2961
AnMG0000181500.01	Am04g32550	0.576209	0.607115	0.952966	1.35428	1.22102	0.957896
AnMG0000181800.01	Am04g32540	32.5781	39.8724	0.711204	19.1336	18.8067	31.2995
AnMG0000182000.01	Am04g32530	1.28252	5.24776	0	6.24895	0.172272	3.3454
AnMG0000182400.01	Am04g32520	184.324	305.054	55.4415	205.125	104.284	178.211
AnMG0000182910.01	Am04g31610	3.25336	0.535702	0.0763399	5.17834	0.232348	1.28116
AnMG0000183000.01	Am04g32510	8.64135	28.5295	2.61007	17.9788	13.4448	11.7173
AnMG0000183100.01	Am04g32500	0.0666237	0.0218409	13.0762	0.026943	14.9541	0.0673583
AnMG0000183400.01	Am04g32490	13.1061	27.4628	0.768485	20.2857	3.26119	14.3199
AnMG0000183500.01	Am04g32460	25.5667	43.2598	1.37065	41.2496	5.9603	25.992
AnMG0000183700.01	Am04g32480	2.76454	2.27666	0	4.21309	0	1.42853
AnMG0000183900.01	Am04g32470	12.2272	6.01739	0	11.2454	1.37139	3.30529
AnMG0000183910.01	Am04g31560	6.74339	9.20161	1.14219	6.58665	1.53375	2.92867
AnMG0000184300.01	Am04g32450	0	0.067193	0.0753931	0.592439	0.658943	0.288572
AnMG0000184500.01	Am04g32440	0.296554	0	0	0	0.231351	0
AnMG0000184900.01	Am04g32420	238.459	213.685	181.672	442.78	232.777	303.221
AnMG0000185110.01	Am04g31490	0.722247	2.70867	0.0377872	1.99444	0.0769733	0.784222
AnMG0000185300.01	Am04g32400	15.842	44.3396	10.2265	35.456	14.3558	15.855
AnMG0000185500.01	Am04g32410	0.281256	1.6464	0	2.71438	0.140813	0.145982
AnMG0000185700.01	Am04g32380	33.6905	67.2232	0.377406	49.2372	11.6887	41.3661
AnMG0000186100.01	Am04g32390	1.14674	0.560377	0	0.347111	0	1.1949
AnMG0000186300.01	Am04g32370	8.28567	31.9653	0.0912746	21.458	5.68624	20.6117
AnMG0000186700.01	Am04g32350	116.994	109.989	1.38306	496.893	92.4879	287.887
AnMG0000187100.01	Am04g32340	51.4573	13.7394	0.123376	31.9974	3.49342	38.5964
AnMG0000187600.01	Am04g32330	28.7734	50.0598	27.9264	50.7225	47.9208	39.5033
AnMG0000187800.01	Am04g32320	0.165269	0.64268	0.16108	2.19282	0.335654	0.348369
AnMG0000187900.01	Am04g32300	4.68718	5.84451	1.59086	7.69696	2.7843	4.46751
AnMG0000188100.01	Am04g32310	0	0	0	22.5036	0	0
AnMG0000188300.01	Am04g32290	12.4474	0.23447	0.0940958	46.8905	0.382352	14.4024
AnMG0000188500.01	Am04g32280	24.9593	26.8313	2.57513	27.2254	7.80942	28.6496
AnMG0000188900.01	Am04g32270	0.739978	0	0.126617	0.165668	0	1.29233
AnMG0000189100.01	Am04g32260	2.54902	6.34883	74.3186	18.527	67.1908	3.96036
AnMG0000189400.01	Am04g32250	0.219677	1.21969	2.45594	0.525584	3.04528	0.563473
AnMG0000189500.01	Am04g32240	9.66255	13.409	2.84859	11.7127	4.54497	7.78459
AnMG0000190000.01	Am04g32230	0	0	0	0	0	0.0290384
AnMG0000190300.01	Am04g32220	22.2253	38.098	0.100289	120.441	13.2982	58.8865
AnMG0000190500.01	Am04g32200	2.26862	4.18894	495.049	8.48961	401.183	4.83734
AnMG0000190800.01	Am04g32210	14.0526	7.95815	15.9912	4.2746	12.0635	6.12079
AnMG0000190900.01	Am04g32190	1.50263	1.37529	0.23361	1.03769	0.123077	1.67413
AnMG0000191100.01	Am04g32180	2.36323	1.3509	0.167302	4.2789	0.445831	5.94751
AnMG0000191600.01	Am04g32150	0.970005	1.69605	0	1.44143	0.0320723	0.982053
AnMG0000192100.01	Am04g32120	0	0	0	0	0	0
AnMG0000192400.01	Am04g32110	0.304261	0	0	0.10045	0	1.98613
AnMG0000192600.01	Am04g32090	0.103324	0	0	0	0	0
AnMG0000192800.01	Am04g32080	0.64331	0	0	0	0	0.316307
AnMG0000193200.01	Am04g32070	0.182366	0	0	0	0	0
AnMG0000193400.01	Am04g32060	0.975895	0	0	0.102881	0.0303022	4.27262
AnMG0000193600.01	Am04g32040	0.284442	0	0	0	0	0.0764168
AnMG0000194200.01	Am04g32020	0	0	0	2.82367e-06	0	0
AnMG0000194400.01	Am04g32010	0.250192	0.289659	0.0571203	1.04898	0	0.107201
AnMG0000194410.01	Am02g25840	0	0	0	0	0	0
AnMG0000194600.01	Am04g32000	16.8891	38.9345	15.8507	29.5479	16.0495	22.7928
AnMG0000194700.01	Am04g31990	5.33467	6.53071	0.274931	10.7555	0.907935	5.57954
AnMG0000194710.01	Am02g25820	0.127072	0.0687644	0	1.59722	0	0
AnMG0000195200.01	Am04g31980	3.28257	6.52531	0.370108	0.148795	0.256381	0.836896
AnMG0000195500.01	Am04g31970	14.5455	9.54478	12.7354	10.8791	10.8676	14.6518
AnMG0000195800.01	Am04g31960	0.109512	1.21176	186.555	7.7666	279.529	0.558429
AnMG0000195810.01	Am04g31350	0	0	0.0433528	0.141016	0	0.0382554
AnMG0000195900.01	Am04g31950	0	0	0	0	0	0
AnMG0000196100.01	Am04g31940	0	0	0	0	0	0
AnMG0000196300.01	Am04g31930	2.98407	5.63539	2.59792	6.91593	2.90856	2.50819
AnMG0000196500.01	Am04g31910	11.2697	26.8766	0.354254	21.995	0.688538	15.9618
AnMG0000196900.01	Am04g31920	0	8.36934	0	12.3297	0	0
AnMG0000197200.01	Am04g31900	65.846	45.7808	71.6234	41.0679	62.0741	84.7675
AnMG0000197400.01	Am04g31890	0.288776	9.29176	0	0.702486	0	0.31617
AnMG0000197500.01	Am04g31880	9.14004	11.8435	0	46.425	0.485209	10.8007
AnMG0000197800.01	Am04g31870	6.06355	21.1616	5.5555	13.3922	8.20191	5.7841
AnMG0000197900.01	Am04g31860	0.723047	0.0525961	0.154621	0.537014	0.58631	1.03936
AnMG0000198200.01	Am04g31850	7.17524	11.4897	0.20679	7.00663	0.519448	5.41859
AnMG0000198400.01	Am04g31840	8.12949	19.7191	0.895595	10.2329	2.3542	9.56212
AnMG0000198700.01	Am04g31830	9.96153	22.0721	0.0373299	19.8887	1.41352	10.8019
AnMG0000199000.01	Am04g31820	0.0517984	0	0	0	0.134516	0
AnMG0000199400.01	Am04g31790	14.6751	19.5711	0.310987	16.6141	1.95903	9.7574
AnMG0000199600.01	Am04g31800	3.35274	20.0386	0	5.15493	4.67036	3.11854
AnMG0000199800.01	Am04g31780	22.6784	23.1826	0	13.601	0	0
AnMG0000200000.01	Am04g31770	8.4575	6.34109	0.0705785	5.12169	0.546605	5.01487
AnMG0000200200.01	Am04g31760	0.320099	0.651439	0	0	0.503376	2.38057
AnMG0000200400.01	Am04g31740	16.7153	41.1789	0.0210109	22.9998	2.71404	16.7144
AnMG0000200600.01	Am04g31750	1.02558	3.29439	0	0.629285	0	0.542547
AnMG0000200700.01	Am04g31730	8.01483	15.8055	2.53206	17.2167	3.82471	8.93362
AnMG0000200900.01	Am04g31720	11.0776	15.3795	2.02171	7.93198	2.37463	6.8868
AnMG0000201400.01	Am04g31710	0	0	0	3.51228	0	0.377051
AnMG0000201700.01	Am04g31690	0	0	0	0	0	0
AnMG0000202000.01	Am04g31680	3.78881	0.143231	0.0441389	4.07674	0.291965	5.7234
AnMG0000202200.01	Am04g31670	6.6863	32.1129	0.188459	20.5741	5.63782	8.85298
AnMG0000202400.01	Am04g31660	5.85597	4.65578	0.0280108	18.0729	1.12797	5.60672
AnMG0000202600.01	Am04g31650	2.23159	2.979	0	4.01803	0.109186	1.35948
AnMG0000202800.01	Am04g31640	0	0	0	0	0	0
AnMG0000202900.01	Am04g31630	3.46222	0.523531	0	6.6061	0	2.01354
AnMG0000203200.01	Am04g31620	0.935644	0.569682	0	2.24868	0.295774	1.01259
AnMG0000203600.01	Am04g31600	2.04517	0.0268354	0.0582849	0.814548	0	2.45729
AnMG0000203800.01	Am04g31590	0.194494	303.794	0.540297	1.4611	0.801103	0.208539
AnMG0000203900.01	Am04g31570	11.1797	2.94166	0.357021	0.0645459	0.692376	1.46389
AnMG0000204200.01	Am04g31580	0.0923284	1.54091	0	8.10517	0.198167	0.278027
AnMG0000204210.01	Am04g31000	0	0	0	0	0	0
AnMG0000204600.01	Am04g31550	20.8602	26.5122	0.0339895	16.6769	3.29618	19.9419
AnMG0000204800.01	Am04g31540	23.3861	17.5389	0.124314	17.0506	3.47974	24.1006
AnMG0000204900.01	Am04g31530	1.11611	1.75618	0	1.74225	0.100886	0.579557
AnMG0000205200.01	Am04g31520	0.918412	0.0792201	0	1.23787	0.286847	1.47338
AnMG0000205400.01	Am04g31510	0.478966	0.0929431	0	0.882653	0.0480045	0.718603
AnMG0000205600.01	Am04g31500	3.46764	6.04834	0.651478	5.03907	1.44829	4.28568
AnMG0000205900.01	Am04g31480	48.2488	53.4102	1.27343	15.9308	8.85433	21.257
AnMG0000206010.01	Am04g30930	0.452628	0.431707	0	3.22314	0.454778	0.753217
AnMG0000206400.01	Am04g31470	28.7339	35.5588	14.0155	36.3803	21.815	40.0733
AnMG0000206800.01	Am04g31460	1.71879	0.197604	0.17183	19.8896	0.302746	0.901362
AnMG0000206900.01	Am04g31450	2.76522	13.6655	0	8.86865	1.88764	4.09111
AnMG0000207100.01	Am04g31440	44.1101	83.9951	19.8312	79.7719	22.486	52.8705
AnMG0000207110.01	Am04g30900	0.330131	0.0505816	0	2.92138	0.3525	2.44603
AnMG0000207300.01	Am04g31430	0.0461209	2.59909	0	0.0553443	3.45813	0.0913826
AnMG0000207410.01	Am04g30890	0.122194	1.18352	0.307977	7.22385	0.762656	3.18739
AnMG0000207500.01	Am04g31420	0.788533	2.04939	0	1.9022	0.0913741	3.76496
AnMG0000207510.01	Am04g30870	0	0	0	0	0	0
AnMG0000207800.01	Am04g31410	0.923377	4.49398	0.202498	7.73862	0.409174	2.56469
AnMG0000207900.01	Am04g31400	0	36.0827	2.95513	28.0323	0	11.4943
AnMG0000208300.01	Am04g31390	1.15235	1.7675	0.156618	1.25892	0.21031	1.05031
AnMG0000208600.01	Am04g31380	35.2915	18.7893	0.61247	38.0359	13.2477	88.8702
AnMG0000208810.01	Am04g30800	0	0	0.623147	0	0.646072	0
AnMG0000208900.01	Am03g22640	0	0	1.03862	0	0.763304	0
AnMG0000209300.01	Am02g26070	9.60072	15.2722	0.054946	17.0911	1.19182	10.0821
AnMG0000209700.01	Am02g26060	0	0	0	0	0.07685	0
AnMG0000210100.01	Am02g26050	0	0	0	0	0	0
AnMG0000210400.01	Am02g26040	0	0	0	0	0	0
AnMG0000210510.01	Am04g30730	0	0	0	0.559098	0.137925	0.455065
AnMG0000210700.01	Am02g26030	1.26894	0.0589248	0	0.357014	0	2.17422
AnMG0000211000.01	Am02g26020	0	0	0	0	0	0
AnMG0000211310.01	Am04g30680	0	0	0	0	0.0332839	0.0604273
AnMG0000211400.01	Am02g26000	9.14059	26.3228	2.60059	18.4781	5.2803	12.6639
AnMG0000211600.01	Am02g26010	0.409843	5.38571	0	1.99884	0.446034	0.643622
AnMG0000211710.01	Am04g30660	0	0.0584999	0	0	0	0
AnMG0000211910.01	Am04g30650	2.04557	2.26012	0.0510273	1.77382	0.721448	2.14652
AnMG0000212110.01	Am04g30630	0	0	0	2.99761	0	0
AnMG0000212310.01	Am04g30620	0	0.410748	0	0	0	0
AnMG0000213000.01	Am02g25990	193.796	25.2168	1.02413	366.743	14.9084	237.374
AnMG0000213300.01	Am02g25980	1.26172	2.80531	4.17706	2.54006	4.8526	0.986597
AnMG0000213600.01	Am02g25970	12.635	6.12086	0.482981	21.9109	1.19881	9.10668
AnMG0000213610.01	Am03g16290	0	0	0	0	0	0
AnMG0000213800.01	Am02g25950	2.03926	4.28191	0	3.88446	0.218722	2.24671
AnMG0000214000.01	Am02g25960	4.42131	3.25373	0	4.29973	0.788179	3.51605
AnMG0000214200.01	Am02g25940	0.304459	1.54571	0	1.06514	0	1.19017
AnMG0000214400.01	Am02g25920	13.5792	3.923	0.0571697	28.6747	5.3506	12.6325
AnMG0000214600.01	Am02g25930	4.23619	0.779348	0	4.94413	0.515802	3.82637
AnMG0000214800.01	Am02g25910	2.72137	24.5773	0.277091	17.3707	6.52523	8.14161
AnMG0000215110.01	Am03g16200	0	0	0	0	0	0
AnMG0000215400.01	Am02g25900	0.0338585	1.36212	0	2.42756	0.339831	0.382204
AnMG0000215500.01	Am02g25890	3.69295	7.61847	0.0283311	7.03342	0.367689	2.66811
AnMG0000216100.01	Am02g25880	9.40168	9.69153	3.39356	8.91637	3.09165	8.96096
AnMG0000216300.01	Am02g25870	0.761312	4.74651	11.8227	15.9242	13.3199	1.4114
AnMG0000216800.01	Am02g25860	1.59277	0.205087	0.0997344	38.0132	0.0996403	8.22842
AnMG0000217000.01	Am02g25850	27.7325	83.1058	1.19869	50.6403	4.75545	27.4203
AnMG0000217100.01	Am02g25830	23.2984	21.6913	0	104.884	0.276237	50.8644
AnMG0000217310.01	Am03g16120	14.7727	0	0	0	0	8.59887
AnMG0000217600.01	Am02g25810	0.946366	8.02774	0	13.49	0.712857	3.02707
AnMG0000217610.01	Am03g16110	0	0	0	0	0	0
AnMG0000218000.01	Am04g31370	0.142852	0	0	0.253912	0.0323611	0.170568
AnMG0000218500.01	Am04g31360	0.602684	2.33892	0.106004	6.7315	0.744937	0.30682
AnMG0000218900.01	Am04g31340	20.7371	20.1851	1.23287	11.2858	2.48224	8.02918
AnMG0000219200.01	Am04g31330	10.2032	11.7983	0.645545	12.1833	3.00365	5.85774
AnMG0000219500.01	Am04g31320	30.3836	12.8779	0.120884	25.4844	6.75807	46.3805
AnMG0000219700.01	Am04g31310	44.8305	93.9549	56.2545	66.6732	66.9852	67.7877
AnMG0000220200.01	Am04g31300	0.449104	0.186656	6.53982	0.456869	8.14033	0.517871
AnMG0000220400.01	Am04g31290	6.50963	11.2602	0.550352	14.5295	1.39839	7.06692
AnMG0000220600.01	Am04g31280	0.511304	2.0878	0.342619	1.11894	0.0848704	0.651681
AnMG0000220700.01	Am04g31270	0.833632	3.96878	0.045369	2.83245	0.466936	1.33935
AnMG0000221000.01	Am04g31260	22.3373	7.73207	8.29841	12.9877	7.2742	11.5812
AnMG0000221200.01	Am04g31250	0.568457	3.55283	0	5.70656	0.468428	1.20165
AnMG0000221400.01	Am04g31240	0.788947	1.36787	0	2.59116	0.165092	0.997704
AnMG0000221600.01	Am04g31230	3.93045	5.08192	0.198783	5.75933	0.343549	3.54581
AnMG0000222410.01	Am08g18490	0	0	0	0	0	0
AnMG0000222800.01	Am04g31220	5.19208	12.2004	7.25237	8.54888	5.82377	6.29912
AnMG0000223000.01	Am04g31210	36.1324	95.9886	1.77761	96.6991	4.15243	48.2683
AnMG0000223100.01	Am04g31200	0	0	0	0	0	0
AnMG0000223110.01	Am08g18470	0	0	0	0	0	0
AnMG0000223500.01	Am04g31190	21.4605	25.1466	7.88803	21.9071	11.2745	23.9885
AnMG0000223900.01	Am04g31180	18.3192	40.1344	3.74771	22.2344	7.11096	18.9257
AnMG0000224300.01	Am04g31170	18.2374	7.73011	1.74393	7.75808	2.31238	11.2541
AnMG0000224500.01	Am04g31160	7.39016	21.0991	21.5864	24.6305	35.7892	13.3645
AnMG0000224610.01	Am08g18460	0	0	0	0	0	0
AnMG0000225000.01	Am04g31150	0	0	0	0	0	0
AnMG0000225200.01	Am04g31140	0	0	3.14139	0	3.29909	0
AnMG0000225410.01	Am08g18450	0	0	0	0	0	0
AnMG0000225600.01	Am04g31130	1.35481	6.55565	0	2.16847	0	1.65032
AnMG0000225700.01	Am04g31110	0.662879	1.45435	0	2.29083	0.0675681	0.877183
AnMG0000226000.01	Am04g31120	0.0843268	0.167778	0.0865071	0.861414	0.55986	0.166993
AnMG0000226010.01	Am08g18430	0	0	0	0	0	0
AnMG0000226110.01	Am08g18420	0	0	0	0	0	0
AnMG0000226400.01	Am04g31100	13.1621	16.365	2.31051	17.5178	3.1842	13.6934
AnMG0000226600.01	Am04g31090	16.4224	25.5434	0.493513	49.3357	2.51979	17.2717
AnMG0000226610.01	Am08g18400	0	0	0	0	0	0
AnMG0000226700.01	Am04g31080	4.516	18.8936	0.155959	18.1229	1.20546	5.941
AnMG0000227200.01	Am04g31070	0.894887	2.28577	1.78428	3.03791	1.52293	1.21327
AnMG0000227400.01	Am04g31060	26.9693	13.1145	0.0852234	1.3264	1.79616	11.3323
AnMG0000227500.01	Am04g31050	2.82325	1.58419	0	3.96889	0.672212	1.44522
AnMG0000227700.01	Am04g31040	1.09952	3.99636	0.382544	4.1915	0.435112	1.71446
AnMG0000227900.01	Am04g31030	13.0423	25.72	0.143088	32.3632	1.45452	16.4734
AnMG0000228100.01	Am04g31020	0	2.40362	0	13.9863	0.134908	0.18755
AnMG0000228400.01	Am04g31010	7.3048	9.79519	0.141223	26.9684	3.64385	7.47057
AnMG0000229000.01	Am04g30980	10.2077	6.65729	1.46778	10.4991	2.52884	7.38102
AnMG0000229200.01	Am04g30990	24.8753	3.14691	0	13.5206	4.35203	8.61186
AnMG0000229600.01	Am04g30970	22.7895	45.7475	0.470307	27.9485	5.75729	25.3457
AnMG0000230010.01	Am08g18300	0	0	0	0	0	0
AnMG0000230200.01	Am04g30960	0.0930684	0.296441	0	0	0.0465216	0.0938749
AnMG0000230700.01	Am04g30950	18.7027	22.7706	1.25066	24.7449	2.27263	19.5819
AnMG0000230900.01	Am04g30940	1.19519	0.583261	0	2.83741	0.298659	0.972482
AnMG0000231800.01	Am04g30920	0.453009	0.053597	0.0463045	27.4278	0.0758229	2.89395
AnMG0000232000.01	Am04g30910	0.0468777	0	0	0.114106	0	0
AnMG0000232310.01	Am08g18200	14.1469	28.7391	3.28795	27.8789	7.04946	16.9469
AnMG0000233000.01	Am04g30880	0	0.0788865	27.4931	0.090777	24.2711	0
AnMG0000233800.01	Am04g30860	0.977584	3.27024	0	18.6828	0.113409	1.21718
AnMG0000234000.01	Am04g30850	12.8269	13.6162	0.310746	6.91697	1.65205	4.44053
AnMG0000234500.01	Am04g30840	7.39924	12.9287	217.423	14.2423	196.853	10.6615
AnMG0000234800.01	Am04g30820	29.1345	103.921	5.40475	44.0204	11.6956	34.7427
AnMG0000235000.01	Am04g30830	0.323777	2.37324	0	1.40466	0.380383	0.373017
AnMG0000235200.01	Am04g30810	5.96149	6.75104	0.87772	1.85994	15.609	11.3615
AnMG0000235800.01	Am04g30790	0	0	0	0	0	0
AnMG0000235900.01	Am04g30780	0.0472374	16.2733	997.282	0.4576	746.087	0.290134
AnMG0000235910.01	Am08g18050	1.34393	4.62923	0	9.14266	0.567064	1.52543
AnMG0000236100.01	Am04g30770	11.5845	16.7381	0.0270436	40.543	49.9799	12.8495
AnMG0000236300.01	Am04g30760	180.253	189.802	4.3215	208.368	42.491	257.583
AnMG0000236800.01	Am04g30750	14.2142	15.7129	5.71676	15.8821	7.48828	10.7308
AnMG0000237000.01	Am04g30740	0	0.0421162	0	5.75421	0	0
AnMG0000237300.01	Am04g30720	1.13673	0.219861	0.103218	39.6497	0.0355976	4.9915
AnMG0000237500.01	Am04g30710	0	0	0	1.7641	0	0
AnMG0000237610.01	Am08g17950	0	0	0	0	0	0
AnMG0000237900.01	Am04g30700	0	0	0	0	0	0
AnMG0000238100.01	Am04g30690	0	0	0	0	0	0
AnMG0000238600.01	Am04g30670	2.28033	3.24929	0.27504	0	0.319822	1.98089
AnMG0000239200.01	Am04g30640	5.07944	7.41978	4.48044	12.3036	4.59561	4.0829
AnMG0000239510.01	Am08g17880	0	0	0	0	0	0
AnMG0000239700.01	Am04g30610	0	0	0	0	0	0
AnMG0000239710.01	Am08g17870	0.220897	0.235557	0	1.4031	0	0.182645
AnMG0000240100.01	Am03g16310	58.096	63.5125	15.5282	56.9683	24.8639	65.1152
AnMG0000240300.01	Am03g16320	0.370142	2.13373	0.654497	3.65982	2.70011	1.54285
AnMG0000240500.01	Am03g16300	8.61554	15.6389	0.0758019	21.9725	3.95804	16.4083
AnMG0000241000.01	Am03g16280	0	0	0	0	0	0
AnMG0000241100.01	Am03g16260	19.5007	6.68811	0.0406457	9.15183	2.61173	17.8719
AnMG0000241300.01	Am03g16270	0.315563	0.424399	0	2.01868	0	0.994323
AnMG0000241500.01	Am03g16250	0.392872	1.73967	0	3.5541	0.384652	1.06712
AnMG0000241610.01	Am08g17760	0	0	0	0	0	0
AnMG0000241710.01	Am08g17750	0	0	0	0	0	0
AnMG0000241800.01	Am03g16240	7.22862	22.6785	0	19.444	0.203953	7.84535
AnMG0000242100.01	Am03g16230	14.7215	64.2903	0.271108	31.0074	0.454891	15.3062
AnMG0000242110.01	Am08g17740	0	0	0	0	0	0
AnMG0000242400.01	Am03g16220	0	0	0	6.56768	0	0
AnMG0000242410.01	Am08g17730	3.74421	0.338526	0.0319573	0.730701	0	1.20476
AnMG0000242700.01	Am03g16210	1.22016	5.34028	0.587751	4.1049	0.944048	1.36674
AnMG0000242900.01	Am03g16190	88.9776	139.244	101.535	128.918	188.773	90.941
AnMG0000242910.01	Am08g17710	0	0	0.609134	0	1.04329	0
AnMG0000243100.01	Am03g16180	0.257557	0.492064	0.956237	0.313807	2.33971	0.541072
AnMG0000243210.01	Am08g17700	0	0	0	0.190655	0	0.0829518
AnMG0000243400.01	Am03g16170	0.0351284	0	0	0.442463	0.0381717	0
AnMG0000243800.01	Am03g16160	0.825228	0.199708	0	0.287727	0	1.8882
AnMG0000244000.01	Am03g16150	8.7922	6.77196	0.0642502	81.4861	0.970822	30.5666
AnMG0000244100.01	Am03g16140	0	0	0.0206459	0	0.141847	0
AnMG0000244310.01	Am08g17620	0.114998	0	0	0	0	0.237755
AnMG0000244500.01	Am03g16130	0.115477	0	0	2.72925	0	0.0601464
AnMG0000245500.01	Am03g16100	391.631	31.6979	0.384599	155.523	17.518	226.57
AnMG0000245510.01	Am08g17580	0	0	0	0	0	0
AnMG0000245900.01	Am03g16090	0	0	0	0.309618	0	0
AnMG0000246200.01	Am03g16080	0.868502	1.25487	0	0.877373	0.0693243	1.16869
AnMG0000246700.01	Am03g16070	3.94096	10.0691	0.0919038	5.40605	1.03158	6.23803
AnMG0000247200.01	Am03g16060	1.40672	8.69515	0	4.36326	0.118185	1.90779
AnMG0000247400.01	Am03g16050	34.8724	44.7407	19.8205	69.5329	30.3321	47.0752
AnMG0000247700.01	Am03g16040	0	1.20708	389.209	0.151254	320.68	0
AnMG0000247900.01	Am03g16030	0	0	12.8187	0	0	0
AnMG0000248200.01	Am03g16010	19.7423	8.00592	0.110362	57.4211	0.905753	10.1753
AnMG0000248400.01	Am03g16020	2.15991	1.3933	0	5.3344	0	0.576333
AnMG0000248500.01	Am03g16000	5.13997	13.4223	1.46222	12.9183	2.24966	4.82624
AnMG0000248700.01	Am03g15990	17.1644	30.0564	0.273179	38.9672	6.2254	22.3355
AnMG0000249700.01	Am03g15980	29.0433	13.2261	2.64619	18.3319	35.0827	54.6454
AnMG0000249900.01	Am03g15970	0.392171	0.177265	0	1.60029	1.82934	1.07688
AnMG0000250300.01	Am03g15960	1.98351	0.635772	0.296536	3.87929	1.96446	8.54823
AnMG0000250610.01	Am08g17410	0	0	0	0	0	0
AnMG0000250700.01	Am08g18500	0	0	0	0	0	0
AnMG0000251200.01	Am08g18480	0	0	0	0	0	0
AnMG0000252300.01	Am08g18440	0	0.0220842	11.7301	0	6.76742	0
AnMG0000252700.01	Am08g18410	0	0	0	0	0	0
AnMG0000253010.01	Am08g17370	0	0	0	0	0	0
AnMG0000253200.01	Am08g18390	0	0	0	0.274436	0	0
AnMG0000253400.01	Am08g18380	11.6212	125.723	0.443081	33.4001	6.40256	20.9267
AnMG0000253610.01	Am08g17360	0	0	0	0	0	0
AnMG0000253700.01	Am08g18360	6.69436	9.5	0.0625474	4.19251	0.79412	5.34103
AnMG0000253900.01	Am08g18370	0.543488	4.20095	0	1.74957	0.317629	0.233964
AnMG0000254100.01	Am08g18350	58.0726	75.1407	17.852	95.1223	30.683	40.9344
AnMG0000254500.01	Am08g18340	19.7785	25.2429	0	39.5394	2.85606	18.3375
AnMG0000255000.01	Am08g18330	14.5665	36.9729	1.16957	34.1666	4.08494	20.98
AnMG0000255600.01	Am08g18320	0	3.90347	0	0	0	5.795
AnMG0000255700.01	Am08g18310	0	0	0	0	0	0
AnMG0000256100.01	Am08g18290	9.94653	9.85705	118.397	10.9986	70.7825	13.9813
AnMG0000256400.01	Am08g18280	19.5409	69.4239	0.163745	31.4936	1.58599	26.9859
AnMG0000256500.01	Am08g18270	218.407	60.1485	39.6234	200.338	51.8973	308.94
AnMG0000256700.01	Am08g18260	0	0.0900786	0.093215	135.045	0.0963212	0
AnMG0000257000.01	Am08g18250	1.55849	2.65844	0	0.855525	0.690969	0.669649
AnMG0000257100.01	Am08g18240	1.24948	0.500948	0	0	0.239466	1.42085
AnMG0000257110.01	Am05g21960	0	0	0	0	0	0
AnMG0000257300.01	Am08g18230	37.33	41.3852	106.565	31.1836	77.7458	45.9908
AnMG0000257310.01	Am05g21950	1.36758	0.857437	0.203196	8.72403	0.31784	2.52596
AnMG0000257600.01	Am08g18220	10.1128	22.6837	7.2073	24.1893	9.61967	12.7266
AnMG0000257710.01	Am05g21920	0	0	0.763062	0	0	0
AnMG0000257800.01	Am08g18210	9.00601	22.0707	0.11121	51.7426	2.91587	17.2483
AnMG0000258300.01	Am08g18190	0	0	0	0	0	0
AnMG0000258600.01	Am08g18180	1.90988	5.71087	0.112325	8.5192	1.41069	4.4139
AnMG0000258700.01	Am08g18170	2.67194	4.48529	3.03991	6.09451	6.5031	5.16642
AnMG0000259100.01	Am08g18160	0.552169	0.782196	0.0579472	1.01527	0.364245	0.829366
AnMG0000259210.01	Am05g21840	8.89282	2.29223	0	7.99107	0.302789	9.56987
AnMG0000259400.01	Am08g18150	6.64251	6.1789	1.05791	7.44976	1.58802	4.54132
AnMG0000259500.01	Am08g18140	2.13762	4.32322	7.23262	0	2.8855	1.95153
AnMG0000259700.01	Am08g18120	17.8186	36.6307	4.97339	21.7494	7.77023	20.7288
AnMG0000259900.01	Am08g18130	0.293398	0.581589	0	1.33378	0.0981108	1.51534
AnMG0000260010.01	Am05g17270	0	0.0876356	0	0	0.0951249	0
AnMG0000260100.01	Am08g18110	8.59881	14.9222	1.74116	12.3105	2.57477	10.2494
AnMG0000260110.01	Am05g17260	0	0	0	0	0	0
AnMG0000260410.01	Am05g17250	0.334263	1.04865	0.0449921	5.49982	0	0.461749
AnMG0000260900.01	Am08g18100	0.996425	3.8441	0.0333227	1.05468	0.0385195	0.696578
AnMG0000261400.01	Am08g18090	7.3858	14.6014	0.0589665	12.9788	1.84373	9.58608
AnMG0000261800.01	Am08g18080	2.91019	4.82003	0.044382	4.72497	0.94139	4.37189
AnMG0000262000.01	Am08g18070	3.46818	4.32014	0.0227029	9.94352	0.69007	3.16407
AnMG0000262300.01	Am08g18060	23.6153	75.0303	104.502	61.054	92.5086	33.5718
AnMG0000263100.01	Am08g18040	31.436	47.275	1.81571	43.8648	6.29279	34.3838
AnMG0000263300.01	Am08g18030	9.3649	10.9034	0.679336	55.1184	2.41597	13.1122
AnMG0000263500.01	Am08g18020	0.727632	0.232445	0	2.36866	0	0.973573
AnMG0000263900.01	Am08g18010	1.98784	1.96163	0.0804402	1.84998	0.0793103	2.15355
AnMG0000264100.01	Am08g18000	11.8497	11.4515	99.1406	40.4606	85.0649	18.1886
AnMG0000264600.01	Am08g17990	15.9397	43.4296	0	38.3511	2.78673	22.5197
AnMG0000264700.01	Am08g17980	37.1591	10.7201	5.82944	2.64571	4.34372	12.1883
AnMG0000265000.01	Am08g17970	0	0	0	0.463352	0	0
AnMG0000265010.01	Am05g17080	0	0	0	0	0.0939832	0.0925806
AnMG0000265110.01	Am05g17060	0	0	0	0	0	0.0219515
AnMG0000265200.01	Am08g17960	0	0	0	0	0	0
AnMG0000265500.01	Am08g17940	33.0385	50.7526	8.2327	51.9559	23.6691	38.5676
AnMG0000265510.01	Am05g17050	1.32274	5.74366	0.518192	2.37965	0.115147	1.78506
AnMG0000265710.01	Am05g17040	1.76637	7.07444	0.289127	6.53144	0.184443	3.84838
AnMG0000266000.01	Am08g17930	3.8839	7.11493	0.0516757	3.53489	0.517829	3.55369
AnMG0000266400.01	Am08g17920	0	0	0	0	0	0
AnMG0000266600.01	Am08g17910	10.1702	37.5447	43.6855	35.456	50.7844	28.3227
AnMG0000267000.01	Am08g17900	5.6548	13.6539	8.714	10.5516	8.20186	7.02116
AnMG0000267300.01	Am08g17890	2.29786	0.739245	0.241579	2.76731	0.513245	5.38494
AnMG0000268100.01	Am08g17860	1.15938	2.89148	0.318513	1.20878	0.769104	0.954643
AnMG0000268300.01	Am08g17850	3.17046	3.1287	0.345315	3.6286	0.482274	1.58485
AnMG0000268500.01	Am08g17840	261.694	6.24255	0.181009	11.6154	1.5342	242.885
AnMG0000268900.01	Am08g17830	32.4634	0.19476	0	0	0	41.1382
AnMG0000269400.01	Am08g17820	0.738171	0.120587	0	30.545	0	0.376325
AnMG0000269500.01	Am08g17810	0	0	0	22.7035	0	0
AnMG0000271200.01	Am08g17800	1.09038	0	0	24.5502	0	0
AnMG0000271400.01	Am08g17790	0	0	0.113534	53.9251	0	0.221221
AnMG0000271800.01	Am08g17780	0	0	0	0	0	0
AnMG0000271900.01	Am08g17770	36.7559	62.3063	0.293838	50.6853	5.90352	44.3
AnMG0000272600.01	Am08g17720	4.82438	0.0763314	0.0283053	4.12539	0.465277	1.68891
AnMG0000274300.01	Am08g17690	2.47804	4.87054	0.100477	2.94569	0.147633	2.71802
AnMG0000274500.01	Am08g17680	6.23063	16.869	0.161583	18.0971	1.41318	7.40016
AnMG0000274900.01	Am08g17670	34.4097	57.6436	10.8196	49.31	28.5013	36.1238
AnMG0000275200.01	Am08g17660	7.55921	13.9127	2.10828	7.43766	2.17879	6.65528
AnMG0000275310.01	Am08g11830	0	0	0	0	0.0411082	0.120101
AnMG0000275500.01	Am08g17650	51.0244	1.3434	0.296975	29.4381	2.86745	47.0493
AnMG0000275700.01	Am08g17640	3.21502	0	0	6.08802	0.353231	1.70294
AnMG0000275900.01	Am08g17630	7.24197	0	0	7.04177	0.369278	7.4983
AnMG0000276100.01	Am08g17610	1.18684	12.7438	0	8.45633	2.21832	3.40493
AnMG0000276400.01	Am08g17600	23.5021	28.8776	0.546716	30.526	6.126	24.6871
AnMG0000276800.01	Am08g17590	0	0	0	0	0	0
AnMG0000277400.01	Am08g17570	0	0	0	0	0	0
AnMG0000277600.01	Am08g17560	0	3.0219	0	0	0	0
AnMG0000277800.01	Am08g17550	1.97538	9.03984	0	6.84302	0.1978	2.89159
AnMG0000278000.01	Am08g17540	0.240264	2.22685	0	0.855652	0	0.512132
AnMG0000278200.01	Am08g17530	38.0892	77.292	14.6638	63.8989	25.3138	43.3455
AnMG0000278300.01	Am08g17520	11.071	6.11823	1.07623	3.4327	1.71212	8.89991
AnMG0000278700.01	Am08g17510	1.88988	0.124226	0.04639	0.0516866	0.0903526	1.28967
AnMG0000279300.01	Am08g17500	5.52594	9.25028	0	11.1424	0	2.84196
AnMG0000279500.01	Am08g17490	1.79431	5.06969	0.392775	5.23973	0.313847	1.37604
AnMG0000279700.01	Am08g17480	2.30655	11.3002	0.702589	7.46037	0.88809	3.68041
AnMG0000280000.01	Am08g17470	0.484928	0.536172	0.328775	0.350335	0.249751	0.488586
AnMG0000280100.01	Am08g17460	3.10315	0.864734	0	3.86556	0.45063	1.38454
AnMG0000280300.01	Am08g17450	4.69687	7.15708	0	5.20378	0.814283	3.86633
AnMG0000280700.01	Am08g17440	7.16228	16.7854	0.605407	12.2979	2.6283	7.18278
AnMG0000280900.01	Am08g17430	0	0	12.7017	0	8.14557	0
AnMG0000281010.01	Am06g05010	0	0	0	0	0	0
AnMG0000281400.01	Am08g17420	1.20244	0.894077	0	1.27793	0.0764797	1.2229
AnMG0000282300.01	Am08g17400	0	0.915187	313.242	0	300.786	0
AnMG0000282900.01	Am08g17390	3.09562	1.57379	0	10.4554	0.184581	1.73092
AnMG0000283100.01	Am08g17380	0	0	0	0	0	0
AnMG0000283410.01	Am02g07040	0.0858615	0	0.12779	0	0	0
AnMG0000283700.01	Am08g17350	0.408099	0.822974	0.201292	0.22737	0.216533	0.613804
AnMG0000283900.01	Am08g17340	1.10705	1.64421	0.879171	0.36239	0.727035	0.602682
AnMG0000284200.01	Am08g17330	0	0	0	0	0	0
AnMG0000284700.01	Am08g17320	72.3743	31.5327	0.56059	20.576	3.84903	27.4551
AnMG0000285100.01	Am05g21980	3.44622	0.545041	0.027304	6.7034	0.0274898	3.45815
AnMG0000285400.01	Am05g21970	21.2031	7.98825	3.75475	6.14246	3.48631	16.7085
AnMG0000285900.01	Am05g21940	0.0826388	0	0	0	0	0
AnMG0000286100.01	Am05g21930	0	0	0	0	0	0
AnMG0000286300.01	Am05g21910	14.105	51.0633	48.7053	35.4319	44.5549	16.9168
AnMG0000286600.01	Am05g21900	1.55679	6.65263	14.6302	2.48172	11.6606	2.7339
AnMG0000286800.01	Am05g21890	1.89455	4.79934	0.0293004	5.31696	0.288648	2.18854
AnMG0000287000.01	Am05g21880	1.35428	4.76525	1.45036	7.33932	1.19246	2.00682
AnMG0000287200.01	Am05g21870	0	11.1007	1.52844	41.9707	0	0
AnMG0000287510.01	Am06g15500	0.30581	0	0	0.376233	0	0
AnMG0000287600.01	Am05g21850	0.0781747	0.585627	0.159191	6.46443	0	0.79338
AnMG0000287700.01	Am05g21860	0	0	0	0	0	0
AnMG0000288310.01	Am06g15470	0	0	0	0.194967	0	0
AnMG0000288400.01	Am05g21830	22.1124	37.2539	5.44842	39.4482	5.98044	28.4638
AnMG0000288800.01	Am05g17290	0.226589	4.08415	1.80753	5.33628	4.48484	0
AnMG0000289000.01	Am05g17280	0.0641473	0.0313746	0	0	0.133241	0
AnMG0000289600.01	Am05g17240	12.6062	9.89691	1.43986	7.42469	1.66791	12.0897
AnMG0000289700.01	Am05g17230	6.11852	9.33938	0.573926	5.37181	0.983559	7.68221
AnMG0000290000.01	Am05g17220	47.8087	64.0419	1.49029	67.4778	11.9018	43.8045
AnMG0000290100.01	Am05g17210	39.105	56.5135	0.164634	147.259	8.92293	104.615
AnMG0000290300.01	Am05g17200	4.64218	0.0513464	0	0.734131	0	0.477474
AnMG0000290700.01	Am05g17190	0.421938	1.32784	0	0	0.157371	0.939249
AnMG0000290900.01	Am05g17180	43.3946	23.2179	14.1451	25.4642	14.1416	21.3628
AnMG0000291100.01	Am05g17170	3.05597	0.108962	0	0.0673048	0	0.822854
AnMG0000291300.01	Am05g17160	6.42906	19.4995	1.02728	27.5329	5.66722	7.16337
AnMG0000291500.01	Am05g17150	7.97587	15.488	0.0691561	21.5028	1.99559	11.9008
AnMG0000291510.01	Am06g15340	0	0	0	0	0	0
AnMG0000292000.01	Am05g17140	15.5607	7.80649	0.136471	6.73099	0.663261	33.6751
AnMG0000292210.01	Am07g25840	0	0	0	0	0	0
AnMG0000292410.01	Am07g25820	1.46104	0.830686	0.183511	1.32259	0.212847	0.785293
AnMG0000293100.01	Am05g17130	0.857959	0.356262	0.571072	3.09123	0.408254	0.802481
AnMG0000293310.01	Am07g25790	0	0	0	0	0	0
AnMG0000293400.01	Am05g17120	17.4105	22.0209	145.938	11.2196	180.561	28.6894
AnMG0000293600.01	Am05g17110	6.07933	1.188	0.379675	2.70733	0.51753	6.89697
AnMG0000293800.01	Am05g17100	3.07863	3.25835	0	0.599994	0.973327	5.29814
AnMG0000294100.01	Am05g17090	0	0	0	0	0	0
AnMG0000294700.01	Am05g17070	0	0	0	0	0	0
AnMG0000295600.01	Am03g31140	0	0	0	0	0	0
AnMG0000295900.01	Am03g31130	40.7536	0.766015	0	0.917939	0	40.0371
AnMG0000296200.01	Am03g31120	115.04	87.0927	0.113553	18.4876	4.18048	126.135
AnMG0000296400.01	Am03g31110	0.268933	0.448197	0	16.0575	1.74855	1.11186
AnMG0000296500.01	Am03g31100	0	0.955771	188.098	0.549159	448.18	0
AnMG0000296800.01	Am03g31090	7.54463	10.7755	0.49128	18.829	1.37617	7.36532
AnMG0000297200.01	Am03g31080	6.42771	4.18224	0	1.39999	0.0684636	2.5667
AnMG0000297600.01	Am03g31070	3.80521	5.24161	1.3285	2.06194	2.55004	1.96676
AnMG0000297700.01	Am03g31060	0.207904	8.1691	0.084034	0.451075	3.52108	0.0811752
AnMG0000297900.01	Am03g31050	50.5544	45.9137	0.478425	75.0177	9.01949	78.1941
AnMG0000298200.01	Am03g31020	22.0764	36.0195	2.74312	32.1528	7.98255	24.1415
AnMG0000298400.01	Am03g31040	1.48254	4.71256	0	1.86147	0.148352	1.09656
AnMG0000298510.01	Am07g13920	0	0	0	0	0	0
AnMG0000298600.01	Am03g31030	0.550928	1.92478	0	1.00893	0.269126	0.568569
AnMG0000298700.01	Am03g31010	5.27904	7.39295	2.16133	7.79896	2.04813	6.89939
AnMG0000298900.01	Am03g31000	2.89011	5.05909	2.44906	6.07586	1.56724	2.94583
AnMG0000299200.01	Am03g30990	5.56317	5.44563	0.0950448	2.46568	0.328282	2.42934
AnMG0000299400.01	Am03g30980	1.32711	55.391	23.8609	5.99141	88.377	8.75226
AnMG0000299800.01	Am03g30970	2.6104	7.74505	0	4.51398	1.02445	3.1407
AnMG0000300000.01	Am03g30960	2.21041	2.60214	0.0910265	1.77905	0.0925246	1.78595
AnMG0000300200.01	Am03g30950	2.7497	11.4446	0.791878	5.14297	1.41226	2.36234
AnMG0000300700.01	Am03g30940	15.6445	8.1472	0.59239	5.87806	2.24089	9.70022
AnMG0000301400.01	Am03g30930	2.98094	3.10047	171.569	3.57295	149.92	2.55713
AnMG0000301600.01	Am03g30920	0	0	0	0	0	0
AnMG0000301710.01	Am08g07560	0	0	0	0	0	0
AnMG0000301800.01	Am03g30910	0	0	0	1.23428	0	0
AnMG0000302000.01	Am03g30900	28.1578	111.334	10.8688	94.7826	32.6948	40.5849
AnMG0000302110.01	Am08g07550	0.0668603	0.321294	0	0.570181	0.357259	0.524279
AnMG0000302200.01	Am03g30880	11.8105	49.1125	1.74465	40.3833	11.3944	19.4423
AnMG0000302310.01	Am08g07540	0	0	0	0	0	0
AnMG0000302400.01	Am03g30890	0.187518	1.13108	0	0.909569	0	0.396465
AnMG0000302500.01	Am03g30870	5.39259	8.69123	0	8.12987	1.39198	5.8959
AnMG0000302800.01	Am03g30860	2.25131	47.3332	0	0.25327	4.37221	1.96181
AnMG0000303100.01	Am03g30850	0.0472903	4.6862	11.4531	0	13.4415	0
AnMG0000303300.01	Am03g30840	0.416459	9.99643	0	0.302385	0.138227	0.247
AnMG0000303410.01	Am08g07510	0.12534	0.118612	0.113164	0	0	0.993745
AnMG0000303500.01	Am03g30830	0.146261	3.87836	127.867	1.7244	109.456	0.396637
AnMG0000303900.01	Am03g30820	38.1942	9.55808	2.47335	17.2453	3.42957	9.64091
AnMG0000304010.01	Am08g07480	9.08551	18.1296	2.67339	13.702	2.80066	11.9748
AnMG0000304100.01	Am03g30810	17.3955	6.7262	0.660511	4.87601	1.45856	7.35145
AnMG0000304500.01	Am03g30800	185.437	72.154	0.8418	139.454	11.8781	156.871
AnMG0000304700.01	Am03g30790	5.42731	3.44136	0	1.23433	0.214495	3.45257
AnMG0000304900.01	Am08g11930	0.0567033	0	0	0	0	0
AnMG0000305200.01	Am08g11920	2.78959	4.14026	0.206208	22.8213	15.272	2.6467
AnMG0000305600.01	Am08g11910	3.08062	8.818	0.207676	11.9825	3.71661	4.45415
AnMG0000305710.01	Am04g40270	0	0	0	0	0	0
AnMG0000305900.01	Am08g11900	0	0	0	0	0	0
AnMG0000305910.01	Am04g40280	31.0313	57.1383	117.675	74.1404	86.7438	37.8375
AnMG0000306400.01	Am08g11890	0	0	0	0	0	0
AnMG0000306500.01	Am08g11880	6.50868	663.515	0.540308	14.4405	104.302	14.4724
AnMG0000306800.01	Am08g11870	0	0.388661	20.8986	0.17592	22.3423	1.2858
AnMG0000306900.01	Am08g11860	28.7377	40.2582	7.45509	20.0096	11.0823	18.7938
AnMG0000307110.01	Am07g24040	0	0.290058	0	0	0	0.256644
AnMG0000307200.01	Am08g11850	1.46816	2.71941	0.204507	0.756982	0.437893	1.037
AnMG0000307300.01	Am08g11840	13.8741	1972.85	23.7581	142.838	50.4959	380.246
AnMG0000307800.01	Am08g11820	0.694121	0.241748	1.0561	0.718603	8.44678	3.33998
AnMG0000308200.01	Am04g27440	0	0	0	0	0	0
AnMG0000308400.01	Am04g27450	0.382737	8.93011	0	3.82656	0	2.45817
AnMG0000309000.01	Am04g27460	7.44835	13.9962	0.215415	11.6773	0.775716	9.58777
AnMG0000309200.01	Am04g27470	0.942229	2.49982	0	16.2149	0.196915	5.64952
AnMG0000309400.01	Am04g27480	1.27812	4.84768	926.677	6.28426	809.27	8.66339
AnMG0000309600.01	Am04g27490	1.25809	9.22199	0	12.5191	0.303248	5.21989
AnMG0000309700.01	Am04g27500	0	0	0	0	0	0
AnMG0000309710.01		0	0	0	0	0	0
AnMG0000310000.01	Am04g27510	0.934488	2.31049	0.242722	36.2259	0.739014	1.12151
AnMG0000310100.01	Am04g27520	21.824	10.9167	0	1.07962	0	8.33269
AnMG0000310300.01	Am04g27530	23.9949	9.57563	0.0311586	1.38507	0.197773	11.4055
AnMG0000310600.01	Am04g27540	417.125	146.063	1.19967	428.881	59.1346	569.643
AnMG0000310800.01	Am04g27560	0.530479	0.572151	0	1.71	0.196954	1.44026
AnMG0000310810.01	Am01g00550	3.4287e-07	0.0367841	0.0406257	0.45618	0.0195307	2.52941e-07
AnMG0000310900.01	Am04g27550	3.26734	2.86448	0.128096	11.4341	0.720179	6.37475
AnMG0000311200.01	Am04g27570	4.96041	7.67001	6.26633	4.79335	5.44576	2.92368
AnMG0000311600.01	Am04g27580	0.413856	1.96247	0	1.02702	0.178012	1.34856
AnMG0000311800.01	Am04g27590	0.435525	2.37172	0.0523843	1.82172	0.10725	1.61827
AnMG0000311810.01	Am01g00590	0	0.399028	0	0	0	0
AnMG0000312700.01	Am04g27600	11.9205	7.97429	0.183494	40.1302	1.15429	9.92265
AnMG0000312810.01	Am01g00610	1.31186	9.91579	0.314241	8.76067	0.481997	7.44771
AnMG0000312900.01	Am04g27610	43.9057	68.6891	2.17059	62.0358	15.9311	47.7657
AnMG0000313200.01	Am04g27620	8.87813	15.3383	0.913993	9.47533	2.43604	9.72606
AnMG0000313400.01	Am04g27630	2.68457	2.54355	0	0	3.4365	4.88627
AnMG0000313600.01	Am04g27640	21.5861	34.5468	3.37981	36.3626	6.12799	24.7933
AnMG0000314400.01	Am04g27650	0	0	0	0	0	0
AnMG0000314600.01	Am06g05020	0	0	0	0	0	0
AnMG0000314710.01	Am03g07410	0	0.115113	0.0662102	0.0740413	0	0.124296
AnMG0000315000.01	Am06g05000	13.6059	24.0981	18.2395	22.4927	18.3916	15.1275
AnMG0000315200.01	Am06g04990	0	4.98031	0	5.27941	2.24615	2.13379
AnMG0000315400.01	Am06g04980	50.3942	103.965	6.34374	47.6108	13.6679	42.8931
AnMG0000315410.01	Am03g07430	0	0	0.691524	0.0497724	0.31392	0
AnMG0000315710.01	Am03g07450	0	0	0	0	0	0
AnMG0000315800.01	Am06g04970	0.0544653	0.372279	55.451	1.64435	43.9543	0.0274681
AnMG0000316510.01	Am03g07480	0	0	0	0	0	0
AnMG0000316710.01	Am03g07490	20.0758	41.345	8.09045	39.7746	13.2827	23.6519
AnMG0000316800.01	Am02g06990	0	244.748	0.765549	0	22.8141	0.105475
AnMG0000316900.01	Am02g07000	0	3.34817	0	0	1.55852	0.588598
AnMG0000317200.01	Am02g07010	0	0.820732	0	0	2.96551	0.121177
AnMG0000317300.01	Am02g07020	1.51242	4.61927	0	2.85482	0	2.72053
AnMG0000317600.01	Am02g07030	2.22909	7.18222	0	6.28553	0	5.90031
AnMG0000318000.01	Am02g07050	1.20148	0	0	1.0153	0	2.62854
AnMG0000318010.01	Am03g07550	0	0	1.58418	0	0.535966	0
AnMG0000318100.01	Am02g07060	0	0	0	0	0.0730543	0
AnMG0000318300.01	Am02g07070	0	0.423419	0	9.3112	0.300513	0.142216
AnMG0000318500.01	Am02g07080	4.31066	5.41743	3.29153	12.1082	1.87665	2.48241
AnMG0000318610.01	Am03g07600	0	0	0	0	0	0
AnMG0000318800.01	Am02g07090	3.61727	14.7736	0.0254681	15.1723	0.247495	6.22727
AnMG0000319110.01	Am03g07630	0	0	0.0661638	0	0	0
AnMG0000319300.01	Am02g07100	1.33142	7.4742	0.0529645	6.03604	0.490479	3.07455
AnMG0000319410.01	Am03g07640	0	0	0	0	0	0
AnMG0000319510.01	Am03g07650	0	0	0.0964772	0	0	0
AnMG0000319600.01	Am02g07110	14.3581	4.22117	0.0580465	20.4771	3.06895	10.3934
AnMG0000319700.01	Am02g07120	48.6765	59.3318	30.2677	67.6358	52.6823	45.4363
AnMG0000319900.01	Am02g07130	3.17288	2.99986	4.87655	1.96904	6.70569	0
AnMG0000320100.01	Am02g07140	6.74548	14.5665	0.0911204	10.2246	0.669716	6.18682
AnMG0000320600.01	Am02g07150	0.0874648	2.13139	0	0	0.182977	0.349854
AnMG0000321100.01	Am02g07160	8.90594	32.5079	0.178559	23.9882	0.739589	28.6998
AnMG0000321110.01	Am03g07750	0.0635604	0.0279609	0	0.128505	3.04363e-07	0.109389
AnMG0000321300.01	Am06g15540	2.73628	8.04663	0	4.82913	0.832504	2.51224
AnMG0000321500.01	Am06g15530	0.550856	3.21415	0.0988791	4.67132	0.247186	1.18181
AnMG0000321800.01	Am06g15520	0.570543	2.50917	0	3.14842	0.21563	1.31727
AnMG0000321900.01	Am06g15510	11.5848	15.899	0.155096	12.526	1.47531	7.1529
AnMG0000322210.01	Am03g07810	0.045697	0.768302	0	0.28367	0.232256	0
AnMG0000322300.01	Am06g15490	0	0	0	0	0	0
AnMG0000322500.01	Am06g15480	0	0	0	0	0	0
AnMG0000322700.01	Am06g15460	0	0.181807	54.1476	2.36676	56.772	0
AnMG0000322900.01	Am06g15450	2.89639	12.6998	0.552773	9.87259	8.78792	6.37423
AnMG0000323310.01	Am03g07860	0.117023	0.109094	0	2.46071	0.129636	2.33244
AnMG0000323400.01	Am06g15440	144.952	5.91286	0.22783	94.5805	3.61685	139.265
AnMG0000323600.01	Am06g15430	55.3968	0	0	0	0	5.69261
AnMG0000323700.01	Am06g15410	3.56482	0	53.4149	0	55.1159	3.58275
AnMG0000323900.01	Am06g15420	0.587237	0	1.83627	0	2.99019	0.70447
AnMG0000323910.01	Am03g07880	0	0	0	0	0	0
AnMG0000324400.01	Am06g15400	0	0	0	0	0	0
AnMG0000324800.01	Am06g15390	6.06341	17.6842	6.26722	6.85546	7.74206	5.29835
AnMG0000325010.01	Am03g07920	0	0.330698	0	0.163673	0	0.065061
AnMG0000325200.01	Am06g15380	4.38922	0.677028	0	0.898759	0.0688344	4.62126
AnMG0000325400.01	Am06g15370	5.30346	1.18059	0.131188	2.17595	0.441623	5.25122
AnMG0000325500.01	Am06g15360	0	0	0	0	0	0
AnMG0000325800.01	Am06g15350	0.0537342	0	5.81596	0.0619436	10.921	0
AnMG0000326400.01	Am07g25850	17.8161	65.0504	0	65.0737	5.04965	25.0533
AnMG0000326800.01	Am07g25830	2.44788	1.81741	0.80254	2.50369	0.568064	1.76181
AnMG0000326900.01	Am07g25810	6.8319	5.872	0.0638506	4.7423	1.64441	7.99804
AnMG0000327200.01	Am07g25800	0	0.125075	77.0794	0	82.646	0
AnMG0000327310.01	Am03g07990	0	0	0	0	0	0
AnMG0000327800.01	Am07g25780	1.21752	41.2837	0	1.50147	0.951595	1.25499
AnMG0000327900.01	Am07g25770	1.19712	2.25984	0	0.246533	0.155402	0.711015
AnMG0000328400.01	Am07g25760	0.607056	1.63952	0	0.135622	0.465894	0.44621
AnMG0000328500.01	Am07g25750	2.08186	7.80158	0.224656	0.870973	0.384275	0.626559
AnMG0000328510.01	Am03g08010	0	0.157449	0	0	0	0
AnMG0000328700.01	Am07g25740	0	0	0	0	0	0
AnMG0000328900.01	Am07g25730	0	0.0434275	0	23.086	0	0.0672565
AnMG0000329200.01	Am07g25720	22.204	85.6526	0.1791	102.838	233.489	117.713
AnMG0000329400.01	Am07g25710	13.587	11.1113	0	15.4362	2.14448	13.2782
AnMG0000329600.01	Am07g25700	1.86648	9.0262	0	6.45877	0.162996	3.0249
AnMG0000329700.01	Am07g25690	14.7287	26.2035	3.18081	20.8262	9.65079	16.9287
AnMG0000330500.01	Am07g25680	2.44547	14.4195	0.0462722	14.5769	0.224887	6.77821
AnMG0000330610.01	Am03g08120	2.18121	0.564887	0.103172	1.68831	0.407994	4.08154
AnMG0000331100.01	Am07g25670	64.5204	5.69048	0	22.145	3.85875	28.6889
AnMG0000331400.01	Am07g25660	5.24927	12.528	0.0377847	23.0014	0.663163	5.6612
AnMG0000331700.01	Am07g13930	2.33649	1.90195	0	0.281589	0.0989955	0.911353
AnMG0000332700.01	Am07g13900	51.503	3.0661	0	2.18783	0.0873631	17.3014
AnMG0000333100.01	Am07g13910	4.36005	0.17903	0	0.233577	0.182833	1.80224
AnMG0000333110.01	Am03g08210	0	0	0	0	0	0
AnMG0000333300.01	Am08g07650	0.119033	0.854062	0.0317868	1.62269	0.0641462	0.676296
AnMG0000333600.01	Am08g07620	19.4694	40.7319	0.374896	28.6023	4.50379	20.1806
AnMG0000333610.01	Am03g08220	0	0	0	0	0	0
AnMG0000333800.01	Am08g07640	0.491642	1.03865	0	1.44315	0.153912	0.349796
AnMG0000334000.01	Am08g07630	0.394406	1.09727	0	0.627502	0.411741	0.672379
AnMG0000334100.01	Am08g07610	0	0	0	0	0	0
AnMG0000334400.01	Am08g07600	5.83267	0.443913	0.219362	46.0622	1.00607	16.7413
AnMG0000334500.01	Am08g07590	0.0489218	0.781741	0	25.9295	0.947939	2.17306
AnMG0000334700.01	Am08g07580	0	0.407898	0	25.0536	0.436247	3.0565
AnMG0000334900.01	Am08g07570	0.154856	0	0.0799202	1.2248	0	0
AnMG0000335300.01	Am08g07530	1.38062	0.19575	0	10.1051	0.645578	13.6181
AnMG0000335600.01	Am08g07520	0	0	0	0	0.1597	0
AnMG0000336000.01	Am08g07500	59.9716	6.54277	4.31545	0.106299	10.47	18.1922
AnMG0000336200.01	Am08g07490	38.5328	10.1631	0.38637	10.4464	1.17655	55.3803
AnMG0000336210.01	Am05g27750	0	0	0.137688	0	0.0634922	0
AnMG0000336700.01	Am08g07470	0.297188	0	0.0487802	7.87073	0	0.238962
AnMG0000337100.01	Am08g07460	0	0	0	0	0	0
AnMG0000337400.01	Am04g26550	0	0	0	0	0	0
AnMG0000337500.01	Am04g26560	1407.92	24.8255	0	0.087928	5.391	207.22
AnMG0000337700.01	Am04g26570	592.909	0.173432	0.16382	0	0	51.1596
AnMG0000337900.01	Am04g26580	305.943	23.1258	0.481726	0	1.5544	67.8887
AnMG0000338400.01	Am04g40230	0	0	0	0	0	0.540872
AnMG0000338500.01	Am04g40240	1.34133	1.9636	0	1.39567	0.173706	2.64407
AnMG0000339000.01	Am04g40250	1.85593	1.87874	0.87062	0	0	2.72436
AnMG0000339200.01	Am04g40260	3.34654	1.93474	1.7132	2.58567	1.48604	3.17776
AnMG0000339710.01	Am05g27600	10.8269	12.3335	1.79343	16.1207	3.21577	12.8338
AnMG0000340100.01	Am04g40290	2.97345	2.15789	0	2.35984	0	0.583928
AnMG0000340300.01	Am04g40300	1.82463	1.35537	0	3.14233	0	0.91184
AnMG0000340600.01	Am07g24080	13.048	1.41858	0	4.09194	1.8291	5.83621
AnMG0000340700.01	Am07g24070	1369.23	11.6135	0.147371	53.6196	0.957251	1375.67
AnMG0000340900.01	Am07g24060	1106.79	1.31541	1.03234	7.65711	1.28067	1378.54
AnMG0000341400.01	Am07g24050	9.16794	0.0504422	0.053149	29.2793	0.137231	12.5939
AnMG0000342600.01	Am07g24030	31.304	0	0.894929	0	0.602973	14.2878
AnMG0000342800.01	Am07g24020	378.173	0	0	0.12907	0.0289382	263.633
AnMG0000342900.01	Am07g24010	920.901	34.7351	0.785404	37.9673	3.14125	1040.66
AnMG0000343010.01	Am06g38790	0	0.208428	0	0.803917	0.436505	0.422315
AnMG0000343200.01	Am07g23980	42.2508	24.2503	0.0568309	9.64807	0.292163	13.2892
AnMG0000343400.01	Am07g24000	7.08955	18.2101	0	3.00458	0	2.40079
AnMG0000343510.01	Am06g38760	0	0.0789889	0	0	0.796984	0
AnMG0000343600.01	Am07g23990	0	14.2299	0	11.4799	0	0
AnMG0000343700.01	Am07g23970	78.7004	31.3369	1.32511	142.674	9.11899	57.3953
AnMG0000344000.01	Am07g23960	9.71374	13.0269	0.365209	18.6462	1.38601	10.7523
AnMG0000344400.01	Am01g00530	0.268014	0.368246	0	1.35501	1.01182	2.71458
AnMG0000344710.01	Am06g38700	0.0230296	0	0	0	0	0
AnMG0000344900.01	Am01g00540	5.88558	12.0216	17.1034	10.1385	23.0937	4.21022
AnMG0000345200.01	Am01g00560	0.0375139	0.0359057	0.0349165	0.399426	0	0.0380388
AnMG0000345800.01	Am01g00570	8.51866	12.598	2.30935	9.9692	3.55838	7.50399
AnMG0000345900.01	Am01g00580	0	0	0	0	0	0
AnMG0000346500.01	Am01g00600	0	0	64.4811	0	86.659	0
AnMG0000347010.01	Am01g08040	9.52064	11.9532	0.139385	13.7862	3.30094	11.2655
AnMG0000347400.01	Am01g00620	0.695128	4.55532	0.218799	5.49043	0.760493	2.48261
AnMG0000347500.01	Am03g07330	11.1918	9.40494	0.0369263	14.8772	2.50649	13.2108
AnMG0000347700.01	Am03g07340	1.43241	0.874158	2.59776	4.17784	1.6936	1.48289
AnMG0000347900.01	Am03g07350	3.29293	1.99319	1.54375	3.4752	1.34355	1.5351
AnMG0000348210.01	Am01g08120	0	0	0	0	0	0
AnMG0000348300.01	Am03g07360	7.35263	9.75973	1.68637	7.7638	3.95072	8.88582
AnMG0000348500.01	Am03g07370	0	1.19991	0	0	0	0.292431
AnMG0000348700.01	Am03g07380	0	0.0321691	0	0.517368	0	0
AnMG0000349100.01	Am03g07390	0.60276	6.73302	0	2.70703	0.874971	0.609087
AnMG0000349110.01	Am02g50180	16.8317	12.5959	0.132942	14.7333	5.63919	24.4178
AnMG0000349600.01	Am03g07400	1.31109	1.59733	0	2.81505	0.145489	1.05322
AnMG0000349900.01	Am03g07420	0	0	0	0	0	0
AnMG0000350300.01	Am03g07440	0	0	1.44853	0	5.4654	0
AnMG0000350800.01	Am03g07460	0	0	0	0	0	0
AnMG0000351000.01	Am03g07470	0	0	0	0	0	0
AnMG0000351600.01	Am03g07500	6.88057	7.99618	0.521161	8.32426	1.21748	2.64887
AnMG0000351700.01	Am03g07510	28.4883	6.7698	0.200249	20.8543	0.759737	13.7618
AnMG0000351900.01	Am03g07520	0	0	0	21.6547	0	2.15978
AnMG0000352100.01	Am03g07530	1.03476	0.572103	0	0.0999601	0.198719	1.51902
AnMG0000352400.01	Am03g07540	58.144	92.5858	0.0715281	25.8314	4.05115	24.9678
AnMG0000352700.01	Am03g07560	26.2804	0	0	17.4199	0	6.832
AnMG0000352900.01	Am03g07570	2.30118	4.43587	0	4.85684	0	1.60435
AnMG0000353110.01	Am02g50300	0	0	0	0	0	0
AnMG0000353300.01	Am03g07580	2.80435	16.8526	0	11.4634	0	2.77938
AnMG0000353500.01	Am03g07590	0.471374	0.140486	0	0.0933843	0	0.593639
AnMG0000353610.01	Am02g50310	1.30212	0	0	0	0	0.422001
AnMG0000353900.01	Am03g07610	0.0226973	0.178636	0	0.028127	0.0245817	0.0465132
AnMG0000353910.01	Am02g50320	0	0	0	0	0	0
AnMG0000354110.01	Am02g50340	0	0	0	0	0	0
AnMG0000354200.01	Am03g07620	71.2448	23.1078	0	11.267	0.871613	16.1422
AnMG0000354300.01	Am03g07660	1.6353	3.97187	0.0342332	2.10273	0.148172	1.23183
AnMG0000354500.01	Am03g07670	11.2775	46.4133	0.11853	30.4643	2.59556	17.8361
AnMG0000354800.01	Am03g07680	2.35301	2.36939	0.1325	7.26072	1.13293	2.62771
AnMG0000354900.01	Am03g07690	21.0548	56.1853	0.893647	49.0658	3.54765	30.1703
AnMG0000355010.01	Am02g50350	0	0	0	0	0	0
AnMG0000355400.01	Am03g07700	6.49621	8.71644	2.0011	4.21791	3.42077	6.76151
AnMG0000355500.01	Am03g07710	10.0336	26.4792	0.550054	12.3179	1.50804	12.5161
AnMG0000355700.01	Am03g07720	7.81925	14.4679	0.100647	9.26095	1.05881	7.98277
AnMG0000355900.01	Am03g07730	1.2771	4.01165	0	4.42586	0.345831	2.54368
AnMG0000356100.01	Am03g07740	1.0569	3.86451	0.0843905	4.29582	0.741252	1.0464
AnMG0000356300.01	Am03g07760	0	0.198102	0	0.189535	0.0861351	0.050218
AnMG0000356310.01	Am02g50370	0	0	0.950449	0	0.697604	0
AnMG0000356710.01	Am02g50380	0	0	0.407358	0	0.206694	0
AnMG0000356800.01	Am03g07770	7.63364	0.38546	0	50.0713	0.027248	18.8539
AnMG0000357310.01	Am04g07190	0	0	0	0	0	0
AnMG0000357400.01	Am03g07790	7.07938	12.5303	0.0504624	29.7683	5.78598	2.25811
AnMG0000357600.01	Am03g07780	0.738	1.10258	0	2.92193	0.35557	0.0929549
AnMG0000357700.01	Am03g07800	1.84449	3.89167	0	1.47019	3.49204	0.583772
AnMG0000357810.01	Am04g07210	0	0	0	0.0550362	0	0
AnMG0000358600.01	Am03g07820	8.35236	22.6927	0.0861297	9.81468	0.913719	10.4748
AnMG0000359000.01	Am03g07830	10.8916	18.7503	1.19299	16.5586	2.76635	8.76735
AnMG0000359200.01	Am03g07850	39.5198	55.4306	129.642	58.4249	114.159	40.7766
AnMG0000359400.01	Am03g07840	2.12559	2.55997	0.147224	4.21474	1.5965	2.36339
AnMG0000360200.01	Am03g07870	4.46927	11.0714	0	11.9156	1.15748	5.66924
AnMG0000360400.01	Am03g07890	0.932492	22.3128	0.246193	4.02872	12.9128	6.25441
AnMG0000360410.01	Am04g07300	0	0	0	0	0	0
AnMG0000360600.01	Am03g07900	14.1206	20.4389	3.28138	18.7463	7.44139	17.8202
AnMG0000360700.01	Am03g07910	21.571	46.3853	0.508223	26.127	8.19492	22.7494
AnMG0000361500.01	Am03g07930	0	0	0	0	0	0
AnMG0000361700.01	Am03g07940	13.9209	9.1703	1.66006	12.9306	46.0838	17.2118
AnMG0000362000.01	Am03g07950	0	0	0.0201449	0	0.019528	0
AnMG0000362200.01	Am03g07960	0	0	0.0531875	0.0955312	0.0271933	0.0518681
AnMG0000362300.01	Am03g07970	0	23.7702	0	0	0.259127	1.1148
AnMG0000362710.01	Am04g07440	1.13364	0.486003	0	0.305991	0	0.859157
AnMG0000363000.01	Am03g07980	0	0.0440778	2.77603	0	4.79884	0
AnMG0000363200.01	Am03g08000	11.5522	1.88072	0	0.118997	0.104081	6.83909
AnMG0000363400.01	Am03g08020	0	0.218136	0	0	0	0
AnMG0000363600.01	Am03g08030	2.71802	1.46143	342.402	0.107566	432.338	0.177163
AnMG0000363700.01	Am03g08040	0	0	0	0	0	0
AnMG0000363900.01	Am03g08060	10.9344	22.3299	0.0555976	14.0846	2.43073	11.7345
AnMG0000364100.01	Am03g08050	0.221102	3.29596	0	3.80249	0	0.733737
AnMG0000364600.01	Am03g08070	160.382	140.045	31.499	203.302	71.1032	152.806
AnMG0000365000.01	Am03g08080	11.3118	24.8417	1.07108	16.1365	2.83179	11.6203
AnMG0000365200.01	Am03g08090	1.66041	2.08528	0	1.80634	0.242718	1.08638
AnMG0000365600.01	Am03g08100	0	0	0	0	0	0
AnMG0000365800.01	Am03g08130	1.78881	0.401481	0.110045	0.805982	0	3.9424
AnMG0000366110.01	Am04g07570	0	0	0	0	0	0
AnMG0000366200.01	Am03g08110	0.383676	0	0	0.914407	0.191427	0.991861
AnMG0000366400.01	Am03g08140	0.97662	1.75748	0	3.70924	0	2.3992
AnMG0000366510.01	Am04g07580	0	0	0	0	0	0
AnMG0000366600.01	Am03g08150	219.68	76.1936	0	0.305168	1.23319	53.0714
AnMG0000366700.01	Am03g08160	1.58632	4.2733	0.162489	1.52682	0.328097	1.38731
AnMG0000366900.01	Am03g08170	2.10215	2.0949	0	1.5232	0	0.861585
AnMG0000367110.01	Am04g07600	0	0	0	0	0	0
AnMG0000367400.01	Am03g08180	0	0.30393	42.8363	0	49.1503	0
AnMG0000367510.01	Am04g07610	0	0	0	0	0	0
AnMG0000367700.01	Am03g08190	0.246818	0.331064	0	0.359099	0	0.186601
AnMG0000367810.01	Am04g07620	0.469365	0	0	0	0	0.155688
AnMG0000367900.01	Am03g08200	0	0	0	0	0	0
AnMG0000367910.01	Am04g07630	0	0	0	0	0	0
AnMG0000368310.01	Am04g07640	8.66316	4.10035	0	2.33434	0.0834213	3.90589
AnMG0000368400.01	Am03g08240	10.4706	0.477724	2.19585	0.147955	2.95122	9.86921
AnMG0000368600.01	Am03g08230	0.381917	0.0576985	8.17215	0	5.70054	0.157277
AnMG0000368610.01	Am04g07650	0	0	0	0	0	0
AnMG0000369100.01	Am03g08250	0	0	0	0	0	0
AnMG0000370300.01	Am03g08260	0.0624454	0.0609409	0	0.0795633	0	0.242238
AnMG0000370600.01	Am05g27780	2.05435	0.66899	0	9.94861	0.357833	10.5896
AnMG0000370700.01	Am05g27770	1.71075	3.71151	0	33.0939	0.421726	3.71389
AnMG0000371000.01	Am05g27760	0.222459	0.821412	0.694271	1.40844	0.213623	0.275024
AnMG0000371100.01	Am05g27740	12.8974	21.7578	1.45363	19.0586	5.13285	14.5171
AnMG0000371300.01	Am05g27730	0.672927	1.49551	0	0.428557	0	0.60552
AnMG0000371500.01	Am05g27720	0.161956	0.111039	31.9217	0.201223	33.8906	0.309378
AnMG0000371610.01	Am04g07770	10.0338	24.5072	0.8468	19.1718	2.07484	9.89269
AnMG0000371700.01	Am05g27710	13.9593	70.0014	2.42257	62.074	7.66128	24.5821
AnMG0000372100.01	Am05g27700	112.283	4.57268	25.8216	7.48228	18.7672	74.5449
AnMG0000372300.01	Am05g27690	1.26187	1.00811	6.58429	0.533414	20.1892	1.14304
AnMG0000372900.01	Am05g27680	0	0	0	4.60217	0	0.0508588
AnMG0000373100.01	Am05g27670	15.0693	45.9986	0.0844951	25.0048	3.66192	20.6974
AnMG0000373500.01	Am05g27660	2.88557	12.5247	0	13.4057	1.52301	6.38254
AnMG0000373700.01	Am05g27650	55.8774	64.7148	8.57763	69.1668	12.2686	50.6521
AnMG0000373900.01	Am05g27640	0	0	0	0	0	0
AnMG0000374500.01	Am05g27630	0.245123	3.87858	0	0.962893	0.12134	0.834628
AnMG0000374900.01	Am05g27620	0.57252	1.01506	0.0356807	0.828331	0	0.185642
AnMG0000375100.01	Am05g27610	17.1728	31.0866	3.04664	26.9701	3.40781	21.464
AnMG0000375400.01	Am05g27590	7.56297	0.716131	0	10.7145	0	7.07894
AnMG0000375500.01	Am05g27580	0	0	0	0	0	0
AnMG0000375900.01	Am05g27570	143.775	46.9581	0.06106	22.3656	7.57757	48.1479
AnMG0000376110.01	Am04g19070	0	0	0	0	0	0
AnMG0000376400.01	Am06g38830	0.842495	0	0	0.259675	0.215635	0
AnMG0000376600.01	Am06g38820	1.65034	5.01463	0	5.90574	0	3.26564
AnMG0000376700.01	Am06g38810	2.57972	22.7297	0.202736	47.6289	5.98131	6.38182
AnMG0000377000.01	Am06g38800	0.406081	2.89463	0	12.2878	0.512325	7.39009
AnMG0000377010.01	Am04g19100	0	0	0	73.2072	0	0.66467
AnMG0000377400.01	Am06g38780	1.64737	7.62028	0.0275908	5.82476	0.280658	2.38342
AnMG0000377500.01	Am06g38770	21.1231	31.9317	1.3004	0.070846	31.353	3.27238
AnMG0000377700.01	Am06g38750	0.417417	0	0	1.26242	0	1.44889
AnMG0000377900.01	Am06g38740	6.94949	40.0888	1.64797	45.4712	11.6427	16.8731
AnMG0000378100.01	Am06g38730	0.0998156	11.1658	981.408	2.4564	752.612	0.770254
AnMG0000378800.01	Am06g38720	0.428867	0.501821	0.386618	0.762515	0.340679	0.63194
AnMG0000378900.01	Am06g38710	0.522044	0.436544	5.57296	2.31844	8.50716	2.06454
AnMG0000379100.01	Am06g38690	10.2913	0.699242	0.163707	57.652	0.40577	16.6412
AnMG0000379300.01	Am06g38680	8.10934	1.56965	0	59.0875	0	20.2412
AnMG0000379600.01	Am06g38670	0.177224	0.184555	0	8.65289	0.190047	1.42441
AnMG0000379800.01	Am06g38660	21.634	17.7784	1.17837	17.5375	5.75267	14.0503
AnMG0000379900.01	Am06g38650	38.7542	14.1553	0.473635	160.844	1.97664	51.1046
AnMG0000380300.01	Am01g08010	0	0	0	0	0	0
AnMG0000381210.01	Am04g19390	1.82847	0.806936	0	0.885862	0	1.14846
AnMG0000381400.01	Am01g08020	21.0752	28.0829	0.895527	24.5183	2.84794	19.6274
AnMG0000381600.01	Am01g08050	2.01706	3.90078	0	2.66313	0	0.898163
AnMG0000382400.01	Am01g08030	0.865391	1.49453	0	0.796021	0.0758988	0.733251
AnMG0000382600.01	Am01g08060	6.84309	6.91715	1.26597	9.02205	1.41403	6.82887
AnMG0000382900.01	Am01g08070	13.9807	20.6168	0.059446	35.9602	3.29579	18.8425
AnMG0000383400.01	Am01g08080	28.03	66.8272	99.3597	62.3623	78.2086	44.2161
AnMG0000383610.01	Am04g19530	1.3019	5.11403	0.109513	0.973681	1.04128	0.226071
AnMG0000383700.01	Am01g08090	0	0.0662941	16.9371	0.0845685	17.2686	0
AnMG0000384000.01	Am01g08100	15.7147	31.7443	1.44756	24.8194	5.3832	17.6578
AnMG0000384200.01	Am01g08110	2.48227	3.34333	0	3.50902	0	0.510796
AnMG0000384300.01	Am02g50140	2.20827	5.28687	1.48403	7.39192	1.18057	2.93773
AnMG0000384500.01	Am02g50150	9.61809	74.6041	5.90546	42.0578	4.75483	19.277
AnMG0000384700.01	Am02g50160	0	0.0874456	0.0901506	0	0	0
AnMG0000384900.01	Am02g50170	8.14771	0.709671	0	0.864299	0.0985312	2.14957
AnMG0000385110.01	Am04g19610	0	0.204935	0	3.04476	0.0372605	9.65113e-09
AnMG0000385700.01	Am02g50190	0	0.520416	0	2.60664	0.147293	0.0959327
AnMG0000385900.01	Am02g50200	11.2038	5.8536	0	5.70844	0.209741	5.68281
AnMG0000386110.01	Am04g19670	0.437955	0.14542	0	2.89411	0.158295	0.295241
AnMG0000386200.01	Am02g50210	239.228	50.7924	0	2.84316	2.34751	50.641
AnMG0000386300.01	Am02g50220	5.176	9.25774	0.132133	12.2283	1.5909	5.34635
AnMG0000386500.01	Am02g50230	0	0	0	0	0	0
AnMG0000386900.01	Am02g50240	5.26523	8.54775	5.42566	7.43273	5.23157	3.99468
AnMG0000387100.01	Am02g50250	8.99763	8.00505	0.0826974	14.3061	1.99578	11.2148
AnMG0000387300.01	Am02g50260	4.71206	2.6437	0.225172	0.616685	0.285216	6.39154
AnMG0000387600.01	Am02g50270	2.7615	0	0	0.401919	0.339485	3.46852
AnMG0000387700.01	Am02g50280	0	2.49763	860.365	0.432723	885.763	0
AnMG0000387710.01	Am04g19780	0	0	0	0	0	0
AnMG0000388300.01	Am02g50290	0	0	5.46554	0	3.60623	0
AnMG0000388500.01	Am02g50330	0	0	0	0	0	0
AnMG0000389000.01	Am02g50360	0	0	0	0	0	0
AnMG0000389900.01	Am04g07200	0	0	0	0	0	0
AnMG0000390210.01	Am04g19870	0.168132	0	0	0.627103	2.87616e-10	0.0415832
AnMG0000390500.01	Am04g07220	7.57988	5.762	0	5.73999	0.259882	4.83358
AnMG0000390900.01	Am04g07230	0.122397	0.660355	0	0.362028	0.031214	0.469095
AnMG0000391100.01	Am04g07240	14.2532	5.27689	254.397	23.2886	260.817	10.5056
AnMG0000391300.01	Am04g07250	0	0	0	0	0	0
AnMG0000391500.01	Am04g07270	3.30295	14.0027	0	5.29365	0.270075	9.44801
AnMG0000391700.01	Am04g07260	0.311421	1.15616	0	0.368011	0	0.33437
AnMG0000391900.01	Am04g07280	0.433257	10.4515	0	4.23309	0	1.19141
AnMG0000392200.01	Am04g07290	313.801	215.894	11.323	228.951	71.7013	337.675
AnMG0000392400.01	Am04g07310	3.88606	5.55559	0.61498	144.114	0.49064	9.52844
AnMG0000392410.01	Am04g19990	0	0	1.99462	0	5.0154	0
AnMG0000392700.01	Am04g07320	2.94944	4.6496	3.65861	9.80473	5.57397	2.9296
AnMG0000392910.01	Am04g20020	0	0	0.050547	0.0186752	0.0338546	0
AnMG0000393200.01	Am04g07330	2.68244	7.46731	5.86166	8.275	7.00881	4.48961
AnMG0000393300.01	Am04g07340	47.5602	116.344	0.771711	94.6999	7.79364	65.4534
AnMG0000393510.01	Am04g20070	0	0	0	0.23639	0	0.0946326
AnMG0000393600.01	Am04g07350	34.6627	59.3982	0.123146	48.5058	3.11142	33.4347
AnMG0000393700.01	Am04g07360	18.7488	12.872	0.342705	18.2968	2.23157	48.6226
AnMG0000394000.01	Am04g07370	31.5582	45.3951	67.0187	24.3197	87.2856	14.9289
AnMG0000394100.01	Am04g07380	16.0865	6.5391	0.0699522	20.2849	1.76371	5.32992
AnMG0000394300.01	Am04g07390	66.3229	4.44439	0.127066	9.72715	16.4194	22.88
AnMG0000394600.01	Am04g07400	5.17566	30.6854	9.61681	23.8682	10.6877	7.68134
AnMG0000394800.01	Am04g07410	26.4764	24.4214	13.0027	32.6768	14.8202	29.587
AnMG0000395000.01	Am04g07420	5.06453	8.75626	0.107403	8.93748	0.93969	5.7771
AnMG0000395200.01	Am04g07430	2.28282	20.2093	0	2.97604	0	4.22207
AnMG0000395600.01	Am04g07450	0	0.37952	7.69983	0	13.9608	0
AnMG0000395700.01	Am04g07460	7.77382	21.4429	1.03089	26.1335	2.00346	7.39566
AnMG0000396000.01	Am04g07470	29.0887	119.558	0.308082	107.682	9.13324	33.3872
AnMG0000396200.01	Am04g07490	6.70349	13.3858	0.0285483	14.3076	1.70765	8.53747
AnMG0000396400.01	Am04g07480	0.83707	11.7143	0	6.58459	0.93192	0.846997
AnMG0000396410.01	Am04g20220	0	0.94428	0	0	0	0
AnMG0000396600.01	Am04g07500	48.4479	7.77032	2.83704	2.63667	4.99967	7.12963
AnMG0000396700.01	Am04g07510	0.417044	2.21303	0	0.904226	0.222765	0.45923
AnMG0000396900.01	Am04g07520	116.348	24.7387	0	9.50364	2.35853	25.3527
AnMG0000397100.01	Am04g07530	0	0	0	0	0	0
AnMG0000397300.01	Am04g07540	0.202439	1.31027	0	1.38482	0	0.421887
AnMG0000397600.01	Am04g07550	6.57954	13.4726	0	22.9539	0.506613	6.96781
AnMG0000397900.01	Am04g07560	0	0	0	0	0	0
AnMG0000399100.01	Am04g07590	0	0	0	0	0	0
AnMG0000399910.01	Am07g10360	3.09609e-48	0.113864	0.077962	0.241352	1.53494e-71	3.74444e-14
AnMG0000401800.01	Am04g07660	332.876	81.8595	0	0.5134	8.46539	57.1932
AnMG0000401900.01	Am04g07670	6.33092	11.9465	0.777229	21.7845	2.44467	5.27844
AnMG0000402100.01	Am04g07680	36.6108	54.1301	4.47876	84.0555	14.2141	30.4805
AnMG0000402300.01	Am04g07690	4.23244	10.4189	0	13.9692	2.4842	4.05849
AnMG0000402800.01	Am04g07700	43.0184	86.9259	0.63664	85.3655	6.30894	58.6599
AnMG0000403200.01	Am04g07710	0.0533947	0.0503621	0	0.0646335	0	0.0530392
AnMG0000403300.01	Am04g07720	0	0	0	0	0	0
AnMG0000403600.01	Am04g07730	0	0.0285752	0.0615405	0	0.0652322	0.0867289
AnMG0000403700.01	Am04g07740	76.16	134.775	1.26932	115.116	19.9129	66.4686
AnMG0000403900.01	Am04g07750	13.9499	10.4087	9.49785	13.2016	9.10594	16.1127
AnMG0000404100.01	Am04g07760	1.47965	1.1768	0	2.87825	0.243251	1.82346
AnMG0000405100.01	Am04g07780	0.487943	1.38892	13.9378	0.98289	10.1089	0.29295
AnMG0000405700.01	Am04g07790	6.02141	36.3395	0.110752	16.0182	7.12593	13.8486
AnMG0000406000.01	Am04g07800	1.16129	2.85816	0	0.75746	0.601766	3.01424
AnMG0000406100.01	Am04g07810	9.71592	4.43566	0	12.5935	1.07612	3.93956
AnMG0000406800.01	Am04g07820	194.647	27.8743	0.590977	241.186	14.9205	147.934
AnMG0000407600.01	Am05g18400	0.971775	13.8049	0	0.288494	1.08894	0.292184
AnMG0000408000.01	Am05g18380	15.7238	30.0131	0.109051	17.3873	2.31752	17.0776
AnMG0000408200.01	Am05g18390	0.400744	1.35374	0	1.75862	0.104907	0.219968
AnMG0000408300.01	Am05g18370	0	0	0	0	0	0
AnMG0000408600.01	Am04g19030	0	0.680162	0.0460104	2.59795	0.0498052	0.1352
AnMG0000408700.01	Am04g19040	8.77905	16.663	0	13.6926	1.42814	13.5232
AnMG0000408900.01	Am04g19050	6.92173	19.2325	18.7082	34.2694	28.3835	5.86269
AnMG0000409200.01	Am04g19060	280.637	218.252	1.93066	423.946	148.841	278.27
AnMG0000409600.01	Am04g19080	0	1.49795	0.0561358	43.9559	0.307813	1.12662
AnMG0000409700.01	Am04g19090	0.160753	0	0.291738	168.517	0	1.07301
AnMG0000410010.01	Am08g01810	0	0	0	0	0	0
AnMG0000410100.01	Am04g19110	0	0	0.0663942	24.1473	0.48014	0.0627734
AnMG0000410400.01	Am04g19120	0	0	0	0	0	0
AnMG0000410600.01	Am04g19130	0	0.634836	0	109.314	0	0.170245
AnMG0000410700.01	Am04g19140	0	0	0.0622637	43.5568	0	0.125948
AnMG0000411000.01	Am04g19150	0.0820787	0	0.163061	85.432	0	0.842634
AnMG0000411200.01	Am04g19160	0	0	0	0	0	0
AnMG0000411400.01	Am04g19170	0	0	0	0	0	0
AnMG0000411600.01	Am04g19180	0.175481	0.162891	0.11571	78.5622	0.12975	0.625951
AnMG0000411700.01	Am04g19190	0	0.07918	0	97.3881	8.14027	0.620933
AnMG0000412000.01	Am04g19210	12.9684	26.9306	6.53296	20.2984	9.25048	13.8034
AnMG0000412200.01	Am04g19200	0.295745	3.31571	0	4.35591	0	0.297796
AnMG0000412300.01	Am04g19220	677.083	147.785	255.717	397.599	274.895	944.13
AnMG0000412310.01	Am08g01680	0	0	0	0	0.109146	0
AnMG0000412710.01	Am08g01660	0	0	0	0	0	0.251012
AnMG0000412800.01	Am04g19230	0.719212	8.5295	0.0534045	3.0964	0.0723035	1.63146
AnMG0000413000.01	Am04g19250	39.5582	24.7299	6.11534	33.4437	9.61268	57.9053
AnMG0000413200.01	Am04g19240	17.3271	0.224413	0	0.845405	0	19.4737
AnMG0000413400.01	Am04g19260	4.49297	0.440482	0	0.277506	0.233739	4.22388
AnMG0000413500.01	Am04g19270	9.4879	8.2441	0.394345	10.8478	1.2956	6.60188
AnMG0000413610.01	Am08g01630	0	0	0	0	0	0
AnMG0000413900.01	Am04g19280	283.958	571.556	30.901	280.756	52.298	288.607
AnMG0000414110.01	Am08g01600	2.43352	0.320539	0.361314	0.331013	0.110397	1.30866
AnMG0000414300.01	Am04g19290	0.162732	6.84178	0.105199	10.0889	1.19643	1.874
AnMG0000414500.01	Am04g19300	5.22265	12.9152	1.75553	6.53551	3.10078	4.87112
AnMG0000414510.01	Am08g01550	0	0	0	0	0	0
AnMG0000415310.01	Am08g01530	0	0	0	0	0	0
AnMG0000415600.01	Am04g19310	10.9066	10.4342	0.792979	11.5079	2.28929	11.8771
AnMG0000415800.01	Am04g19320	1.73928	2.19246	0	1.72025	0	1.77399
AnMG0000416200.01	Am04g19330	0	0	0.072608	10.243	0	0.215458
AnMG0000416400.01	Am04g19340	3.25278	14.0405	6.54885	6.84258	5.64229	5.62109
AnMG0000416600.01	Am04g19350	137.51	36.0464	2.3898	14.6013	5.06906	37.4056
AnMG0000416900.01	Am04g19360	0	0	0	0	0	0
AnMG0000417100.01	Am04g19370	1.4881	1.45163	0.111047	1.22911	0	0.940957
AnMG0000417310.01	Am08g01420	0	0	0.417994	0	0.40866	0
AnMG0000417600.01	Am04g19380	4.00276	8.63414	11.498	9.92873	10.5434	4.40858
AnMG0000418000.01	Am04g19400	6.50412	33.9899	0.423021	57.95	3.37887	15.2075
AnMG0000418200.01	Am04g19410	10.6629	8.85724	0.267887	13.7457	1.87238	8.7113
AnMG0000418600.01	Am04g19420	21.155	30.5167	0.233845	16.1736	5.01972	14.0305
AnMG0000419000.01	Am04g19430	0	13.0641	0	13.6111	0	4.30192
AnMG0000419200.01	Am04g19440	30.0332	38.7332	0.801661	38.4763	13.2927	30.4402
AnMG0000419300.01	Am04g19460	2.97771	9.76586	0	5.83208	0.767336	3.31983
AnMG0000419500.01	Am04g19450	1.95211	6.51806	0	7.11119	0	2.06441
AnMG0000419900.01	Am04g19470	0	0.908441	280.363	0.172345	190.054	0
AnMG0000420200.01	Am04g19480	48.0391	96.6542	10.4641	199.477	59.1811	119.274
AnMG0000420400.01	Am04g19490	9.18647	30.798	0.0715008	41.481	0.149706	8.01863
AnMG0000420500.01	Am04g19500	0	20.1915	0	12.2979	0	4.31062
AnMG0000420700.01	Am04g19510	1.80532	10.0683	0.38021	4.80029	0.613602	1.90369
AnMG0000421000.01	Am04g19520	8.1734	8.5016	0.666753	15.6176	8.13745	9.80983
AnMG0000421010.01	Am04g10340	0	0.218857	0	0.280349	0	0.223024
AnMG0000421400.01	Am04g19540	5.5147	7.37215	0	3.63877	0.398434	2.9766
AnMG0000421600.01	Am04g19550	3.52149	11.1908	2.29465	3.58233	4.60511	4.22466
AnMG0000421700.01	Am04g19560	5.53859	11.7445	2.33149	4.09045	0.677634	7.16809
AnMG0000421810.01	Am04g10360	0	0	0.589661	0	0.77084	0
AnMG0000422000.01	Am04g19570	4.60016	14.4889	1.25883	8.42505	2.07863	5.41752
AnMG0000422010.01	Am04g10370	0	0	0	0	0	0
AnMG0000422200.01	Am04g19580	18.8333	36.207	0	23.6345	4.39132	19.2511
AnMG0000422400.01	Am04g19590	0.851652	41.9249	0.0387598	15.8152	1.00747	0.490671
AnMG0000422700.01	Am04g19600	12.0979	13.3251	0.284699	4.09956	1.88272	6.49838
AnMG0000423100.01	Am04g19620	7.28304	34.3522	0.686021	39.8332	2.10119	11.1465
AnMG0000423300.01	Am04g19640	38.3943	37.4736	4.64074	18.2658	12.1397	42.4724
AnMG0000423500.01	Am04g19630	3.38614	1.64632	0	4.5507	0	3.45139
AnMG0000423700.01	Am04g19660	1.23939	3.78417	2.14621	3.01706	2.54699	1.14091
AnMG0000424110.01	Am04g10430	0	0	0.286244	0	0.13751	0
AnMG0000424200.01	Am04g19650	0	0.182014	0	0	0	0
AnMG0000424500.01	Am04g19680	0.200354	0	0	0.257917	0	0
AnMG0000424900.01	Am04g19690	21.7254	83.4356	21.907	42.3178	49.4458	36.7222
AnMG0000425400.01	Am04g19700	11.08	36.397	1.52269	20.4442	3.24269	16.437
AnMG0000425500.01	Am04g19710	13.3263	40.5852	0.132741	27.3392	3.15735	15.2507
AnMG0000425700.01	Am04g19720	56.0489	80.0173	12.28	144.118	25.3331	64.0513
AnMG0000425910.01	Am05g22840	0	0	4.94369	0	11.5131	0
AnMG0000426100.01	Am04g19730	5.16092	14.728	0	22.569	0.784711	7.64241
AnMG0000426300.01	Am04g19740	0	10.9884	0	17.8112	0	5.16135
AnMG0000426500.01	Am04g19750	3.16796	14.6677	0.859661	12.3495	1.97167	4.79519
AnMG0000426800.01	Am04g19760	6.12387	8.3708	0	17.2217	3.07851	8.37851
AnMG0000427000.01	Am04g19770	0.561575	1.9816	0	4.36662	0.952389	0.694579
AnMG0000427200.01	Am04g19790	19.978	76.8258	2.60373	132.714	15.3196	28.2961
AnMG0000427300.01	Am04g19810	45.4628	90.4125	47.6132	77.296	59.1561	42.2436
AnMG0000427500.01	Am04g19800	1.17033	0.181659	0.355838	1.38848	0.396806	1.50637
AnMG0000427800.01	Am04g19820	9.36484	18.9701	0.289863	15.8171	3.875	11.8021
AnMG0000428100.01	Am04g19830	11.5781	5.90401	0.0767099	28.5183	0.369915	7.44054
AnMG0000428300.01	Am04g19840	8.99378	3.55061	0.549225	12.805	0.208997	6.64656
AnMG0000428600.01	Am04g19850	6.76624	6.87708	0.362807	5.54884	1.0594	7.01644
AnMG0000428700.01	Am04g19860	44.6443	70.6016	11.4642	116.699	20.4984	39.0655
AnMG0000429000.01	Am04g19880	1.6607	1.42917	0.0210223	10.7331	2.05914	3.07266
AnMG0000429300.01	Am04g19890	45.053	58.4329	6.57132	82.1838	9.29586	60.2426
AnMG0000429410.01	Am05g22670	0	0	0.0707237	0	0.076912	0
AnMG0000429500.01	Am04g19900	3.47674	11.1032	0.173831	12.2067	0.694913	4.16878
AnMG0000429510.01	Am05g22660	0	0	0	3.119	0	0
AnMG0000429700.01	Am04g19910	3.85219	9.27968	0.0728048	6.61133	0.58187	5.23397
AnMG0000430000.01	Am04g19920	32.0653	81.85	5.1865	44.154	9.98343	35.9089
AnMG0000430300.01	Am04g19930	4.19312	19.9405	18.213	33.6275	24.2532	9.94171
AnMG0000430310.01	Am05g22650	0	0	2.33345	0	3.48749	0
AnMG0000430500.01	Am04g19940	6.54847	4.5754	1.67101	4.27354	1.26895	3.68787
AnMG0000430900.01	Am04g19950	3.34883	1.32378	0	0.501491	0.427562	2.11588
AnMG0000431100.01	Am04g19960	21.2965	25.4817	12.9885	26.4088	14.2449	24.004
AnMG0000431300.01	Am04g19970	37.8092	78.0332	0	20.0059	11.916	35.3636
AnMG0000431900.01	Am04g19980	143.154	207.666	19.7742	275.491	62.1676	197.529
AnMG0000432400.01	Am04g20000	0.0412916	0	0	3.11517	0	0.247853
AnMG0000432500.01	Am04g20010	0	0	0	0	0	0
AnMG0000432610.01	Am05g22590	0	0	0.0341263	0	0	0
AnMG0000432700.01	Am04g20030	1.32071	0.50913	0	2.29874	1.16095	1.71134
AnMG0000432900.01	Am04g20040	1.8348	1.69207	0.106864	1.10594	0.0568124	0.827633
AnMG0000433100.01	Am04g20050	2.39872	2.84075	0.456453	2.13959	0.735623	2.10606
AnMG0000433400.01	Am04g20060	5.97516	8.78446	0	1.96138	0	2.80809
AnMG0000433900.01	Am04g20090	15.8683	6.90303	0.112422	47.8471	6.39592	19.733
AnMG0000434100.01	Am04g20080	0.509157	0.783863	0	2.77734	0.52746	0.273253
AnMG0000434300.01	Am04g20100	7.17805	2.49872	0	7.46037	0	9.16111
AnMG0000434600.01	Am04g20110	28.0039	51.325	1.46284	44.264	3.85347	37.7154
AnMG0000434700.01	Am04g20120	7.1713	15.9965	0	16.4326	0.919272	6.23205
AnMG0000435000.01	Am04g20130	5.25885	12.1701	2.13817	8.27026	4.35423	5.87076
AnMG0000435200.01	Am04g20140	0.0747999	44.7569	87.3343	0.145252	60.9178	0.154533
AnMG0000435500.01	Am04g20160	45.1651	70.5467	36.0199	41.917	33.7551	51.3349
AnMG0000435510.01	Am05g22540	55.0087	108.855	2.93538	64.9026	23.7045	45.4611
AnMG0000435700.01	Am04g20150	3.14126	2.26341	0	3.02988	0	3.26136
AnMG0000435900.01	Am04g20170	132.371	92.9082	0.844102	49.5071	11.4047	63.943
AnMG0000436110.01	Am04g43150	0	0	0	0	0	0
AnMG0000436300.01	Am04g20180	0.813306	2.28672	1.62199	0.848483	2.12814	0.873772
AnMG0000436310.01	Am04g43140	16.7932	15.2206	0.903824	20.2705	3.85585	16.1865
AnMG0000436500.01	Am04g20190	5.00821	8.36047	0.0294108	6.73572	0.478308	5.03468
AnMG0000437100.01	Am04g20200	37.7261	10.9844	0.0921424	22.317	2.98839	20.0187
AnMG0000437110.01	Am04g43110	0	0	0	0	0	0
AnMG0000437400.01	Am04g20210	2.23626	26.8592	13.9549	8.74358	13.4142	3.17654
AnMG0000437700.01	Am04g20230	0	0	0	0	0	0
AnMG0000437810.01	Am04g43080	0	0.0693702	0	0.0814537	0	0
AnMG0000437900.01	Am04g20240	0	0	0	0	0	0
AnMG0000438200.01	Am07g10490	0	0	0	0	0	0
AnMG0000438500.01	Am07g10480	0	0.0533437	0.0531801	4.16954	0	0
AnMG0000438610.01	Am04g43020	22.0439	31.6677	4.56857	21.2782	11.3618	18.5635
AnMG0000438700.01	Am07g10470	0	0	0	0	0	0
AnMG0000439100.01	Am07g10460	0.429197	2.28921	0.447429	3.34518	1.78629	1.22291
AnMG0000439400.01	Am07g10450	6.79023	6.02683	0	7.21755	2.15758	5.27514
AnMG0000439700.01	Am07g10440	13.1629	8.09978	0	3.0164	3.07164	15.2791
AnMG0000439900.01	Am07g10430	0	0	5.52786	0.0490418	4.65654	0
AnMG0000440100.01	Am07g10420	40.5472	15.3677	0.0430709	35.8294	11.873	72.1357
AnMG0000440210.01	Am04g42910	0	0	0	0	0	0
AnMG0000440300.01	Am07g10410	0	1.67971	0	2.49649	0.3417	1.84742
AnMG0000440410.01	Am04g42900	0	0	0	0	0	0
AnMG0000440500.01	Am07g10400	0	0	0	0	0	0
AnMG0000440700.01	Am07g10390	48.5232	22.149	0.937841	15.3444	2.94637	20.7067
AnMG0000440900.01	Am07g10380	1.27688	3.30733	0.390789	2.40977	1.1056	1.78971
AnMG0000441100.01	Am07g10370	0.451815	0.177968	0.0638911	0.287423	0.0651352	0.366371
AnMG0000441310.01	Am04g42850	0	0	0	0.197877	0	0.164041
AnMG0000441510.01	Am04g42840	0.0719763	0	0	0.262311	0.0793222	0
AnMG0000441600.01	Am07g10350	5.36675	9.56751	29.2384	8.6568	23.0203	6.46547
AnMG0000441800.01	Am07g10340	0.862586	0.772971	0.263617	0.660266	0.531293	0
AnMG0000441900.01	Am07g10330	4.89397	18.7121	0.0249967	0.359477	0.654383	2.92898
AnMG0000442200.01	Am07g10320	0	0.0626124	0	0	0.067974	0
AnMG0000442300.01	Am07g10310	0	0	0	0	0	0.498837
AnMG0000442500.01	Am07g10300	4.32714	3.72674	0.203108	0.519773	5.18385	3.76237
AnMG0000442700.01	Am07g10290	1.1797	0.169698	0	1.22368	0.351066	0.68718
AnMG0000443000.01	Am07g10280	4.28679	2.17513	0	6.92286	0.1038	2.84765
AnMG0000443010.01	Am04g42750	0	0	0	3.7575	0	0
AnMG0000443200.01	Am07g10270	96.1831	0.110593	0.128697	27.3312	2.03552	165.391
AnMG0000443210.01	Am04g42740	0	0.205298	0	0	0	0
AnMG0000443410.01	Am04g42730	1.01516	0.166871	0.477599	0.213477	0.144194	0.783578
AnMG0000443700.01	Am07g10260	2.61499	31.2148	7.82469	3.44458	10.7815	4.31515
AnMG0000443900.01	Am07g10240	8.2255	33.5613	8.45182	20.94	12.5892	10.3587
AnMG0000444100.01	Am07g10230	0.834594	8.13088	2.25667	5.3259	1.78689	1.7499
AnMG0000444300.01	Am07g10250	5.40039	6.70665	1.61462	3.24696	1.96296	3.98587
AnMG0000444410.01	Am04g42660	0	0	0	0	0	0
AnMG0000444500.01	Am07g10220	7.27926	23.0552	14.9626	6.64317	13.1513	4.77868
AnMG0000445200.01	Am08g01870	21.0127	0.514567	0.6601	4.51053	1.2053	62.7364
AnMG0000445300.01	Am08g01860	2.13342	1.1918	0.693617	10.4417	0.772563	3.6989
AnMG0000445700.01	Am08g01850	1.1961	12.2129	0	3.76048	0.43788	1.231
AnMG0000446000.01	Am08g01840	0	0	0	0	0	0
AnMG0000446100.01	Am08g01830	1.41153	5.04956	0.451752	3.4354	1.25332	1.44296
AnMG0000446400.01	Am08g01820	0	0	0	0.0862032	0	0
AnMG0000446710.01	Am04g42560	0	0	0	0	0	0
AnMG0000446900.01	Am08g01800	10.2836	6.74282	0	4.12209	0.183606	3.73254
AnMG0000447100.01	Am08g01790	0.592583	2.45668	0.1336	5.426	0.202559	1.25817
AnMG0000447310.01	Am04g42530	0.0606352	0.125123	2.25769e-07	3.68294e-07	1.00255e-07	0.064579
AnMG0000447400.01	Am08g01780	6.21491	1.9107	0	3.38931	0.456274	5.09247
AnMG0000447600.01	Am08g01770	0	0	0.245851	0	0	0
AnMG0000447800.01	Am08g01760	0	0	0.257912	0	0.134537	0
AnMG0000447910.01	Am04g42490	10.364	1.77173	0.380879	19.1578	6.04699	9.03858
AnMG0000448100.01	Am08g01750	9.61027	6.89781	0	7.82382	0.422932	13.8677
AnMG0000448600.01	Am08g01730	8.64516	18.3957	0.269501	15.4085	0.897194	11.8727
AnMG0000449000.01	Am08g01740	0.596409	2.28142	0	0.956545	0.20528	0.20467
AnMG0000449010.01	Am04g42440	0	0	0	0	0	0
AnMG0000449100.01	Am08g01720	13.7948	20.5991	25.9456	19.675	24.1797	9.60077
AnMG0000449600.01	Am08g01710	0	0	1.47318	0.280821	0.740674	0.214537
AnMG0000449800.01	Am08g01700	90.5317	253.825	4.62548	184.603	13.2782	116.679
AnMG0000450500.01	Am08g01690	0	0	0	0	0	0
AnMG0000450800.01	Am08g01670	0.428035	1.13559	0.174034	0.611556	0.483671	0.213271
AnMG0000450810.01	Am01g61730	0.160052	0.104403	5.93948e-07	0	0.0145566	0.0159162
AnMG0000451200.01	Am08g01650	5.54779	0.252923	0.0283753	4.5775	0.932407	2.68107
AnMG0000451300.01	Am08g01640	5.58474	10.2085	0.311364	9.29313	1.9561	6.1144
AnMG0000451610.01	Am01g61780	0.712697	3.70691	0.265129	0.890962	0.679409	1.81525
AnMG0000451900.01	Am08g01620	9.52052	18.8167	86.6175	11.828	86.3071	8.20352
AnMG0000452200.01	Am08g01610	5.80399	25.4246	3.24032	16.2281	2.74754	10.5766
AnMG0000452500.01	Am08g01590	0	0.182	5.55885	0	7.92463	0
AnMG0000452700.01	Am08g01580	0	0	0.610713	0	1.2114	0
AnMG0000452900.01	Am08g01570	0	0.0811116	0.334222	0	0.526461	0.0392983
AnMG0000453010.01	Am08g09100	0	0	0	0	0	0
AnMG0000453100.01	Am08g01560	0	0	0	0	0	0
AnMG0000453510.01	Am08g09070	0	0.145094	0.0816108	0	0	0
AnMG0000453800.01	Am08g01540	4.09187	2.56034	0	0	0.136253	4.24468
AnMG0000454010.01	Am03g05760	0	0	0	0	0	0
AnMG0000454400.01	Am08g01520	0	0	0	0	0	0
AnMG0000454410.01	Am03g05740	0.0863221	0	0.0896742	0	0	0.369799
AnMG0000454500.01	Am08g01490	36.144	58.8695	0.29864	57.1183	9.7025	33.8812
AnMG0000454700.01	Am08g01510	9.26276	8.72182	0	6.48797	0	6.78022
AnMG0000454900.01	Am08g01500	0	17.5861	0	17.2046	0	2.43839
AnMG0000455200.01	Am08g01480	11.5843	24.8821	7.99988	21.1548	12.7598	16.5864
AnMG0000455600.01	Am08g01470	37.5456	0.98301	0	0.741242	0	7.75772
AnMG0000455800.01	Am08g01450	6.1212	15.2767	10.024	11.4711	5.8897	6.16317
AnMG0000455910.01	Am05g25280	0	0.0616297	0	0	0	0
AnMG0000456000.01	Am08g01460	0	1.88651	1.29376	2.39744	0	0.523091
AnMG0000456200.01	Am08g01440	11.8042	44.7987	0.318518	20.3222	2.85312	16.0793
AnMG0000456410.01	Am05g25260	0	0.182232	0	3.21297	0	2.27847
AnMG0000456500.01	Am08g01430	0	0.0832978	2.34209	0	5.1529	0
AnMG0000456700.01	Am08g01410	0.0494279	67.7194	0.0488978	2.02211	0.15023	0.690846
AnMG0000457200.01	Am08g01400	5.44685	15.348	0	5.72535	4.21319	8.31385
AnMG0000457310.01	Am05g25190	0.619905	0.758882	0	0	0	0.332514
AnMG0000458000.01	Am04g10290	1.35756	13.3257	0	46.5379	0.876441	2.25336
AnMG0000458200.01	Am04g10300	33.5285	29.1494	0	19.7136	17.2262	57.1921
AnMG0000458800.01	Am04g10310	0.8906	5.69443	0.643571	4.0085	1.06182	3.18692
AnMG0000459000.01	Am04g10320	1.40319	1.79705	0.209394	9.17942	0.925159	3.84846
AnMG0000459100.01	Am04g10330	7.25857	14.6068	0.845519	17.6234	11.9186	10.9109
AnMG0000460000.01	Am04g10350	23.2823	77.3152	24.529	93.3326	47.8454	50.1379
AnMG0000460110.01	Am05g25110	0	0	0	0	0	0
AnMG0000460500.01	Am04g10380	0.126379	2.02439	0.615066	6.04671	1.36496	0.390486
AnMG0000460700.01	Am04g10390	5.80281	2.20599	0	0.843068	0.519148	8.15515
AnMG0000460900.01	Am04g10400	0	0	0	0	0	0
AnMG0000461100.01	Am04g10410	10.5846	11.4927	6.94581	15.6537	5.71443	10.8306
AnMG0000461300.01	Am04g10420	12.019	15.5021	10.6173	17.4717	8.3747	12.6204
AnMG0000461410.01	Am05g25040	0	0	0	0	0	0
AnMG0000461600.01	Am04g10440	102.882	141.108	83.4391	96.3513	123.448	104.599
AnMG0000461800.01	Am04g10450	5.49069	5.58865	0.0549027	4.11065	1.26261	5.26616
AnMG0000462000.01	Am04g10460	1.24119	0.193215	0	0.608163	0.430541	2.46915
AnMG0000462200.01	Am04g10470	185.767	47.0865	0.281348	83.3928	27.7973	153.993
AnMG0000462300.01	Am04g10480	54.5349	27.5677	0.409379	55.6217	18.2072	65.8155
AnMG0000462810.01	Am05g24970	0	0	0	0	0	0
AnMG0000462900.01	Am05g22850	0	0.170884	1.02082	0	1.01102	0
AnMG0000463300.01	Am05g22830	0.148157	11.0613	0	0	4.16385	1.65872
AnMG0000463600.01	Am05g22820	80.7562	44.1166	0.548318	27.526	6.87546	31.7693
AnMG0000463800.01	Am05g22810	5.4548	29.1608	0.0731676	35.3158	0.393944	17.9105
AnMG0000464000.01	Am05g22800	0	21.6882	0	65.5108	0	0
AnMG0000464200.01	Am05g22790	0.374152	6.80245	0	7.07471	0	0.772908
AnMG0000464400.01	Am05g22780	13.6916	65.863	0	3.74012	6.12209	32.5426
AnMG0000464600.01	Am05g22770	280.767	78.1241	0.759895	195.123	85.6476	360.495
AnMG0000464900.01	Am05g22760	47.8958	0.0832534	0	0.0957662	6.36952	133.238
AnMG0000465100.01	Am05g22750	14.4199	14.2907	0	12.1284	1.22391	9.75564
AnMG0000465300.01	Am05g22740	20.2559	3.84627	1.77862	17.0657	3.34182	14.1527
AnMG0000465500.01	Am05g22730	210.623	27.4491	0.928013	7.2905	4.84786	46.5923
AnMG0000465800.01	Am05g22720	0	0	0	0	0	0
AnMG0000465900.01	Am05g22710	361.395	107.487	4.17898	93.5735	30.1995	437.663
AnMG0000466310.01	Am05g24840	0.280518	0.214718	0	0	0	0.12811
AnMG0000466400.01	Am05g22700	1.6494	12.0987	0.285291	19.0802	5.5712	5.79853
AnMG0000466600.01	Am05g22690	67.2802	12.1692	0.453473	2.40385	3.02178	20.8871
AnMG0000467000.01	Am05g22680	0	0.751579	216.751	0.0285888	257.571	0
AnMG0000468700.01	Am05g22640	4.83874	0.546833	2.12159	4.16792	3.02811	9.05073
AnMG0000468810.01	Am05g24740	0	0	0	0	0	0
AnMG0000469100.01	Am05g22630	0	0	0	0	0	0
AnMG0000469300.01	Am05g22620	0	0	0	0	0	0
AnMG0000469600.01	Am05g22610	0.888531	4.15731	0.0268899	8.06076	0.0561973	3.0873
AnMG0000469800.01	Am05g22600	0	0	0	0	0	0
AnMG0000469900.01	Am05g22580	0	576.887	0.0792506	0	89.942	0
AnMG0000470500.01	Am05g22570	0	0	0	0.422425	0	0
AnMG0000470700.01	Am05g22560	0	0.40564	0	0.927682	0.156098	0
AnMG0000470910.01	Am06g06880	0	0	0	0	0	0
AnMG0000471100.01	Am05g22550	0.0161456	0.211399	28.6192	0.301116	28.8821	0.0162074
AnMG0000473000.01	Am04g43130	0.487917	1.19676	0	0.832611	0.0354171	0.213026
AnMG0000473100.01	Am04g43120	26.277	38.8036	2.03401	34.6414	4.50842	29.8591
AnMG0000473310.01	Am05g25440	0	0	0	0	0	0
AnMG0000473800.01	Am04g43100	0	0.0630708	0	0.623586	0	0
AnMG0000474000.01	Am04g43090	0	0.883024	0	0.293282	0	0
AnMG0000474210.01	Am05g25420	0.14779	0	0	0.0934053	0	1.71208
AnMG0000474400.01	Am04g43070	0	0.0338219	0	0.315495	0	0
AnMG0000474600.01	Am04g43060	0	0	0	0.0785029	0	0
AnMG0000474800.01	Am04g43050	0	0	0	0.164276	0	0
AnMG0000475000.01	Am04g43040	0	0	0	1.55536	0	0
AnMG0000475400.01	Am04g43030	0.570604	4.75292	0.41714	1.82659	0.73129	2.26498
AnMG0000475500.01	Am04g43010	7.79606	13.4912	1.88358	19.8907	3.17739	9.02784
AnMG0000475700.01	Am04g43000	0	5912.35	0.22475	0.279972	0.161112	0.139467
AnMG0000476000.01	Am04g42990	0	18.8549	0	0	0	0
AnMG0000476200.01	Am04g42980	12.1227	2.81268	0.508503	2.69175	1.2674	13.8521
AnMG0000476400.01	Am04g42970	43.5841	2.88073	0.124763	3.56836	1.18625	25.6907
AnMG0000476600.01	Am04g42960	1.62456	8221.85	0.788218	0.569713	3.08256	0.9533
AnMG0000477000.01	Am04g42950	5.56667	0.293795	0.800379	12.3316	6.69204	4.71871
AnMG0000477200.01	Am04g42940	0.0636543	0.193286	1.35647	0	15.5442	0.0438917
AnMG0000477600.01	Am04g42930	0	0.185943	0	0.818304	0	0.462258
AnMG0000477700.01	Am04g42920	0	0	0	0	0	0.19065
AnMG0000478300.01	Am04g42890	3.24493	10.1896	0.16112	71.5388	8.24425	5.11745
AnMG0000478410.01	Am07g13810	0	0	0	0	0	0
AnMG0000478500.01	Am04g42880	10.3869	15.5689	0.27145	16.1164	3.01388	9.12105
AnMG0000478610.01	Am07g13800	0	0	0	0	0	0
AnMG0000479010.01	Am07g13790	0	0	0	0.374178	0	0
AnMG0000479200.01	Am04g42870	3.82432	2.4472	0.0820335	11.2716	0.815723	2.85176
AnMG0000479400.01	Am04g42860	13.328	8.98923	1.32015	15.7964	1.17752	9.73565
AnMG0000479410.01	Am07g13770	0	0	0	0	0	0
AnMG0000480100.01	Am04g42830	0	0	0	1.87806	0	0
AnMG0000480300.01	Am04g42820	8.35777	15.2282	0.745364	13.2171	2.96396	8.87965
AnMG0000480600.01	Am04g42810	7.7341	1.89186	0.0392543	10.1916	0.247453	7.64972
AnMG0000480700.01	Am04g42800	3.58301	0	0	2.24828	0.610692	1.79216
AnMG0000480900.01	Am04g42790	0.0881748	0.8963	0.0861389	0.895988	0	0.248978
AnMG0000481100.01	Am04g42780	0.298917	1.30407	0.0210576	1.77106	0.0213855	0.441602
AnMG0000481500.01	Am04g42770	12.4037	5.20757	0.379929	32.3764	1.76745	6.12004
AnMG0000481700.01	Am04g42760	0	0.0347945	0	34.3125	0.0350094	0.0595588
AnMG0000481710.01	Am07g13640	0	0	0	0	0	0
AnMG0000482010.01	Am07g13630	0	0	0	0	0	0
AnMG0000482400.01	Am04g42720	169.691	301.73	3.4068	312.648	66.0297	290.662
AnMG0000482600.01	Am04g42710	4.11048	11.4336	2.67024	5.66041	4.99733	12.3005
AnMG0000482800.01	Am04g42700	5.68581	9.76631	4.52592	10.5346	5.56902	7.33967
AnMG0000483200.01	Am04g42690	0.450264	0.122561	0.13102	50.1818	0	0.0970489
AnMG0000483400.01	Am04g42680	15.7943	34.9808	2.41156	25.7576	6.97314	16.2434
AnMG0000483600.01	Am04g42670	1.19164	2.7968	0	2.87919	0	1.28756
AnMG0000483700.01	Am04g42650	9.55338	15.0277	25.6951	12.5671	17.9558	11.632
AnMG0000483810.01	Am07g13540	0	0	0	0	0	0
AnMG0000484100.01	Am04g42640	10.4788	18.3012	5.13135	16.0663	5.67375	10.839
AnMG0000484300.01	Am04g42630	4.15251	5.3706	0	4.9089	0.334656	3.57338
AnMG0000484500.01	Am04g42620	6.60755	79.364	0.109021	8.29434	73.841	13.1147
AnMG0000484700.01	Am04g42610	20.7137	46.9499	1.06034	21.655	6.77888	15.7881
AnMG0000484900.01	Am04g42600	1.16369	12.6682	0.068003	15.071	3.71936	13.9982
AnMG0000485100.01	Am04g42590	0.150441	19.8715	0	0	0.139935	0.13045
AnMG0000485300.01	Am04g42580	255.588	642.657	1.64316	502.127	29.3674	390.99
AnMG0000485600.01	Am04g42570	9.32626	6.88929	0.0600673	4.84363	0.341584	4.1272
AnMG0000485900.01	Am04g42550	7.86839	14.7281	0.247762	5.99393	1.05223	7.48981
AnMG0000486100.01	Am04g42540	13.2195	0	0	2.98297	2.68881	4.4444
AnMG0000486500.01	Am04g42520	16.9362	30.0914	0.953452	39.3939	4.77199	20.8125
AnMG0000486800.01	Am04g42510	21.3053	50.161	124.774	34.4092	100.617	26.0479
AnMG0000487000.01	Am04g42500	47.3812	12.2645	0.0680419	89.1225	5.88972	127.753
AnMG0000487310.01	Am07g13460	0	0	0	0	0	0
AnMG0000487400.01	Am04g42480	7.82697	19.8329	0	1.85886	1.76441	5.59852
AnMG0000487800.01	Am04g42470	0.307977	3.19106	0.0287857	0.392061	0.11615	0.138068
AnMG0000488200.01	Am04g42460	143.035	4.39903	0.0829363	0.274914	0.480133	21.655
AnMG0000488400.01	Am04g42450	1.3171	3.00083	0	1.97226	0.424803	1.61946
AnMG0000488410.01	Am02g09070	30.9879	0.819946	0.0205828	13.6694	0.425824	37.8404
AnMG0000488600.01	Am04g42430	3785.61	1.07649	0	0.0392448	0.0244809	98.0796
AnMG0000489000.01	Am04g42420	93.7192	0	0	1.00233	0	7.09582
AnMG0000489400.01	Am04g42410	94.4308	0.282631	0	0.2129	0	5.12612
AnMG0000489800.01	Am04g42400	3479.15	1.07719	0	0.0529349	0.548733	132.486
AnMG0000489900.01	Am04g42390	5.03489	11.8232	0.153046	1.95492	6.01989	5.18643
AnMG0000490200.01	Am04g42380	0	0.187673	1.13222	0.115725	0.375175	0.095182
AnMG0000490400.01	Am01g61710	12.1081	9.6288	0.192899	4.83211	12.6496	16.4809
AnMG0000490610.01	Am02g09150	0	0	0	0	0	0
AnMG0000491210.01	Am02g09170	0	0.135002	0	0	0	0
AnMG0000491610.01	Am02g09180	0.0780903	0.0371947	0	0	0	0
AnMG0000491710.01	Am02g09190	0	0	0	0	0	0
AnMG0000491800.01	Am01g61720	5.33108	3.50564	0.316799	0	2.01519	6.45692
AnMG0000492200.01	Am01g61740	1.20588	3.20533	0.0373677	0	0.707517	1.93931
AnMG0000492210.01	Am02g09200	0	0	0	0	0	0
AnMG0000492400.01	Am01g61750	0.26503	0.407348	0	0	0.0902701	0.66508
AnMG0000492410.01	Am02g09210	0	0	0	0	0	0.0524133
AnMG0000492600.01	Am01g61760	0.802326	1.58294	0	0	0.16522	1.20313
AnMG0000492800.01	Am01g61770	1.13446	2.11423	0	0	0.0741818	1.58771
AnMG0000492910.01	Am02g09220	0	0	0	0	0	0
AnMG0000493210.01	Am02g09230	0	0	0	0	0	0
AnMG0000494210.01	Am02g09270	0	0	0	0	0	0
AnMG0000494600.01	Am01g61790	1.91754	0.30797	0	10.669	0	4.58028
AnMG0000494800.01	Am01g61800	12.4098	29.5031	0.0199669	11.7743	2.64433	13.6128
AnMG0000494900.01	Am01g61810	11.3909	23.9826	0.150206	34.1057	3.03338	13.694
AnMG0000495200.01	Am01g61820	27.4946	75.8224	12.6383	71.1779	29.6527	46.2357
AnMG0000495300.01	Am01g61830	78.485	0.795693	0.0141201	25.2103	1.21924	78.0365
AnMG0000495800.01	Am08g09090	0	0	0	0	0	0
AnMG0000495810.01	Am02g09300	0	0	0	0	0	0
AnMG0000495900.01	Am08g09080	0	0	0	0	0	0
AnMG0000496100.01	Am03g05770	3.56807	1.56181	0	4.14401	3.10795	5.76452
AnMG0000496300.01	Am03g05750	13.722	11.9354	32.3502	13.8114	31.1497	15.6216
AnMG0000496910.01	Am02g09360	0	0	0	0	0	0
AnMG0000497100.01	Am05g25310	1.6354	7.18529	0.115114	22.1617	1.04358	1.96301
AnMG0000497400.01	Am05g25300	2.56229	4.30181	0.153601	0	0	3.8471
AnMG0000497800.01	Am05g25290	1.00615	0.650476	0.0374945	0.151953	0	0.820785
AnMG0000498500.01	Am05g25270	0.972998	2.8874	0	0.585983	0.306165	0.821065
AnMG0000499400.01	Am05g25250	0	0	0	0	0	0
AnMG0000499600.01	Am05g25240	0	0	0	0	0	0
AnMG0000499800.01	Am05g25230	52.9195	9.68656	0.0816499	10.3986	0.725785	13.6669
AnMG0000500000.01	Am05g25220	1.41688	5.15802	0	2.17093	0.394308	1.9107
AnMG0000500010.01	Am02g09470	0	0	0	0	0	0
AnMG0000500200.01	Am05g25210	6.61333	5.60065	3.3157	0	1.67987	0
AnMG0000500400.01	Am05g25200	0.243099	0.867486	0	0.445869	0.0444504	0.244375
AnMG0000500900.01	Am05g25180	4.80263	2.74684	0	9.33177	0.0384612	2.34424
AnMG0000501200.01	Am05g25170	24.8276	9.18725	0.0204417	1.79765	3.11622	16.3312
AnMG0000501400.01	Am05g25160	2.21018	0.476601	0	0.313407	0.138288	1.91936
AnMG0000501600.01	Am05g25150	51.8878	54.2737	105.204	35.3345	117.296	82.3252
AnMG0000501700.01	Am05g25140	387.543	20.6831	1.19915	284.434	16.6468	374.884
AnMG0000501900.01	Am05g25130	89.9965	414.228	402.551	131.123	398.752	240.96
AnMG0000501910.01	Am02g09590	1.72213	0.367671	0.0253886	1.3176	0.0760069	2.94279
AnMG0000502400.01	Am05g25120	21.4204	74.4822	0.186427	37.651	3.53999	24.2836
AnMG0000502600.01	Am05g25100	0	0	0	0	0	0
AnMG0000502700.01	Am05g25090	1.59035	9.42126	0.0297665	1.26804	0.062847	0.466577
AnMG0000503100.01	Am05g25080	18.7506	4.99493	0	25.8366	1.27882	45.5722
AnMG0000503400.01	Am05g25070	9.16943	0.371962	0.29493	23.4298	0.305408	49.7249
AnMG0000503600.01	Am05g25060	0	0	23.9663	0	53.3099	0
AnMG0000503800.01	Am05g25050	0	0	0	0	0	0
AnMG0000504100.01	Am05g25030	5.26867	3.57243	0	6.20205	1.04354	7.33887
AnMG0000504300.01	Am05g25020	5.52962	5.79718	0.13371	6.68744	0.579604	9.50413
AnMG0000504500.01	Am05g25010	8.16152	8.96179	0.0920821	7.52827	0.46321	13.3977
AnMG0000504700.01	Am05g25000	30.6623	27.2902	13.4828	43.8947	12.1593	31.8041
AnMG0000504810.01	Am02g09710	0	0	0	0	0	0
AnMG0000505210.01	Am02g09730	0	0	0	0	0.0316044	0
AnMG0000505400.01	Am05g24990	16.9199	40.1211	1.27895	31.1188	4.36798	16.8503
AnMG0000505600.01	Am05g24980	1.31046	0.72387	0	0.660215	0	0.642225
AnMG0000505700.01	Am05g24960	0.0247205	0.118907	35.8747	0	47.0147	0.0252656
AnMG0000505910.01	Am02g09750	0.761029	0.641883	0	0.625707	0	1.265
AnMG0000506000.01	Am05g24950	16.9584	12.0121	0.0205641	8.72248	11.7218	11.8416
AnMG0000506200.01	Am05g24940	11.5354	16.7139	3.40029	12.8874	9.24334	13.4469
AnMG0000506500.01	Am05g24930	0	0	3.9179	0	5.67625	0
AnMG0000506910.01	Am02g09840	0	0	0	0	0	0
AnMG0000507000.01	Am05g24920	0	0.891332	236.424	1.02892	342.197	0.101445
AnMG0000507200.01	Am05g24910	18.3048	46.491	6.75675	51.1902	13.9062	26.5117
AnMG0000507300.01	Am05g24900	8.26629e-06	5.23789e-06	1.32921e-07	0.0435601	3.19309e-06	2.05786e-05
AnMG0000508000.01	Am05g24890	220.164	44.38	0	23.5592	3.04837	50.2674
AnMG0000508200.01	Am05g24880	0.448452	2.86436	0	3.35007	0	0.250901
AnMG0000508300.01	Am05g24870	9.04179	14.9714	0.269424	59.2936	1.49445	12.0497
AnMG0000508500.01	Am05g24860	1.03556	4.16223	0	6.03418	0.455857	2.49396
AnMG0000509100.01	Am05g24850	256.452	68.0972	0.152021	105.931	30.5765	476.158
AnMG0000509310.01	Am02g09930	0	0	0	0	0	0
AnMG0000509510.01	Am02g09940	1.12206	2.9507	0	7.65205	0.507165	2.00082
AnMG0000509600.01	Am05g24830	1.06498	8.1835	0.10629	4.70395	4.02979	5.7957
AnMG0000509710.01	Am02g09950	0	0.0544215	0	3.62068	0.0580943	0
AnMG0000509800.01	Am05g24820	9.45706	11.6995	39.9593	11.9101	32.6986	11.6829
[truncated: 35,716 more rows]

## Sheet: Supplementary Data Set 4
Supplementary Data Set 4. The genomic distributions of Tam transposons in A. majus
Tam type	Chromosome	Hit begin position	Hit end position	Length	Recent Cluster
Tam1	Chr4	39913038	39928211	15174	NA
Tam1	Chr6	1742968	1753910	10942	NA
Tam2	Chr4	183042	188018	4977	Tam2-cluster1
Tam2	Chr4	26641472	26646448	4977	Tam2-cluster1
Tam2	Chr2	51931209	51936196	4988	NA
Tam3	Chr4	31273616	31277249	3634	NA
Tam3	Chr2	25685375	25689007	3633	NA
Tam3	Chr5	62591377	62595008	3632	NA
Tam3	Chr2	17254546	17258162	3617	NA
Tam3	Chr4	34405125	34408740	3616	NA
Tam3	Chr7	7495691	7499304	3614	NA
Tam3	Chr2	47819164	47822773	3610	NA
Tam3	Chr4	26414491	26418099	3609	NA
Tam3	Chr3	35017396	35021003	3608	NA
Tam3	Chr6	41227243	41230845	3603	NA
Tam3	Chr5	16279163	16282755	3593	NA
Tam3	Chr1	11297719	11301308	3590	NA
Tam3	Chr6	19936752	19940340	3589	NA
Tam3	Chr4	32300011	32303582	3572	NA
Tam3	Chr2	19385245	19388810	3566	NA
Tam3	Chr3	30486650	30490192	3543	NA
Tam3	Chr5	20240140	20243680	3541	NA
Tam3	Chr8	17322334	17325869	3536	NA
Tam3	Chr8	81824	85342	3519	NA
Tam3	Chr2	12199254	12202749	3496	NA
Tam3	Chr4	8939973	8943462	3490	NA
Tam3	Chr1	45706580	45709985	3406	NA
Tam3	Chr6	19453303	19456697	3395	NA
Tam3	Chr1	16912118	16915506	3389	NA
Tam3	Chr1	23183166	23186232	3067	NA
Tam3	Chr3	38231866	38234569	2704	NA
Tam3	Chr1	3056111	3058595	2485	NA
Tam3	Chr6	49038540	49040871	2332	NA
Tam3	Chr5	17984456	17986700	2245	NA
Tam3	Chr2	68250423	68252649	2227	NA
Tam3	Chr8	26435256	26437474	2219	NA
Tam3	Chr4	4335769	4337964	2196	NA
Tam3	Chr6	11089792	11091973	2182	NA
Tam3	Chr8	3453953	3456036	2084	NA
Tam3	Chr2	74834611	74836670	2060	NA
Tam3	Chr8	17151106	17153100	1995	NA
Tam3	Chr8	22183128	22184989	1862	NA
Tam3	Chr7	38350205	38351971	1767	NA
Tam3	Chr7	9805903	9807565	1663	NA
Tam3	Chr4	27686723	27688383	1661	NA
Tam3	Chr6	2399133	2400614	1482	NA
Tam3	Chr6	10377869	10379304	1436	NA
Tam3	Chr3	48205584	48206993	1410	NA
Tam3	Chr3	44354895	44356301	1407	NA
Tam3	Chr1	323699	325075	1377	NA
Tam3	Chr8	53970	55283	1314	NA
Tam3	Chr3	25982719	25984022	1304	NA
Tam3	Chr2	41518301	41519583	1283	NA
Tam3	Chr8	18740062	18741280	1219	NA
Tam3	Chr1	314965	316143	1179	NA
Tam3	Chr3	45938567	45939720	1154	NA
Tam3	Chr3	44346003	44347120	1118	NA
Tam3	Chr2	63441868	63442974	1107	NA
Tam3	Chr6	24228772	24230142	1371	NA
Tam3	Chr2	13798326	13799406	1081	NA
Tam3	Chr3	25979741	25980805	1065	NA
Tam3	Chr2	41500136	41501194	1059	NA
Tam3	Chr7	35501892	35502924	1033	NA
Tam3	Chr7	23906411	23907358	948	NA
Tam3	Chr7	6437846	6438790	945	NA
Tam3	Chr8	26166817	26167655	839	NA
Tam3	Chr7	5876093	5876930	838	NA
Tam3	Chr6	25553263	25554075	813	NA
Tam3	Chr1	17903571	17904378	808	NA
Tam3	Chr6	1597545	1598346	802	NA
Tam3	Chr1	17853769	17854566	798	NA
Tam4	Chr1	36057743	36062081	4339	Tam4-cluster1
Tam4	Chr2	64493739	64498077	4339	Tam4-cluster1
Tam4	Chr4	34159401	34163739	4339	Tam4-cluster1
Tam4	Chr4	37227413	37231751	4339	Tam4-cluster1
Tam4	Chr5	36685114	36689452	4339	Tam4-cluster1
Tam4	Chr6	28283486	28287824	4339	Tam4-cluster1
Tam4	Chr6	35967267	35971605	4339	Tam4-cluster1
Tam4	Chr6	46805555	46809893	4339	Tam4-cluster1
Tam4	Chr6	46811530	46815868	4339	Tam4-cluster1
Tam4	Chr8	1632927	1637265	4339	Tam4-cluster1
Tam4	Chr8	3445821	3450159	4339	Tam4-cluster1
Tam4	Chr8	13954878	13959216	4339	Tam4-cluster1
Tam4	Chr8	38026826	38031164	4339	Tam4-cluster1
Tam4	Chr8	43925399	43929737	4339	Tam4-cluster1
Tam4	Chr4	9813373	9817710	4338	NA
Tam4	Chr7	37278210	37282547	4338	NA
Tam11	Chr1	58410914	58411899	986	Tam11-cluster1
Tam11	Chr2	72521391	72522376	986	Tam11-cluster1
Tam11	Chr3	295432	296417	986	Tam11-cluster1
Tam11	Chr4	10138374	10139359	986	Tam11-cluster1
Tam11	Chr5	18045894	18046879	986	Tam11-cluster1
Tam11	Chr8	18898694	18899679	986	Tam11-cluster1
Tam11	Chr8	14149329	14150312	984	NA
Tam11	Chr1	28687296	28688278	983	NA

## Sheet: Supplementary Data Set 5
Supplementary Data Set 5. Synteny regions among the chromosomes of A. majus
Chr1	Start1	End1	Chr2	Start2	End2	Genes1		Genes2		PearsonR
1	32537448	33061828	1	38667676	38762868	93		18		-0.884792
1	60514778	63077253	2	142086	10329106	1010		2384		0.949471
1	66231582	67977430	4	46990348	49524215	840		922		0.996181
1	28690759	29757552	4	46447245	47530518	249		369		-0.831568
1	56441557	59703803	5	234497	9364441	1209		2248		-0.990137
1	7005917	10619078	5	4853441	10212468	480		1202		-0.943873
1	52708649	52884669	6	45254970	46140668	64		222		-0.9944
1	61629295	62927019	7	17903867	19074814	542		103		-0.999814
2	48842539	53745809	4	34472593	42066763	1575		2295		-0.974239
2	6747104	11269656	7	372596	6581399	850		1181		-0.984137
2	1049195	1951256	7	17883926	19087967	301		111		0.986652
3	7703393	7777159	3	42396725	42908422	14		106		0.974894
3	842124	1110779	3	12944833	13543824	113		98		-0.994455
3	57553303	58711739	5	8494736	8717353	328		87		0.988549
3	58996251	60160088	5	68606528	71338724	488		991		0.975344
3	59395988	60289483	7	48825024	50493529	383		555		0.987414
4	28608863	29634801	6	49824351	51795974	285		697		-0.997343
4	28841207	30680123	8	43308057	47754196	412		961		0.990803
5	35867300	36729844	5	67367662	67559724	144		47		0.991758
5	27339428	27464974	6	25823103	25874796	42		13		0.99486
5	68078974	70332197	8	4038430	10585279	773		880		0.961494
6	363646	923247	6	48486286	48898114	71		142		0.892322
6	28731571	29398038	6	34399721	34505201	96		10		0.990064
6	27157938	30350950	6	48983953	50747042	446		576		0.992422
6	49781842	51983942	8	41420702	45026924	770		755		-0.965298
7	46549023	52265124	8	50104539	56426110	2027		2223		0.966985

## Sheet: Supplementary Data Set 6
Supplementary Data Set 6. Analysis of trancription factor gene families
	Amajus	Athaliana	Slycopersicoid	Vvitis	Sesamumindicum	Oeuropaea	Hannuus	Coffee	Mguttatus	Bstricta	Genliseaaurea	Genes in Chromosome	Singleton	Dispersed	Proximal	Tandem	WGD/segmental	Singleton	Dispersed	Proximal	Tandem	WGD/segmental
Alfin-like	10	7	10	6	9	11	11	6	8	7	3	10	0	2	0	2	6	0	20	0	20	60
AP2/ERF-AP2	19	13	22	15	34	25	28	10	21	13	9	19	0	13	0	2	4	0	68.4211	0	10.5263	21.0526
AP2/ERF-ERF	170	124	140	81	135	227	261	88	120	126	73	170	1	55	25	35	54	0.588235	32.3529	14.7059	20.5882	31.7647
AP2/ERF-RAV	3	4	3	1	10	4	4	2	2	5	3	3	0	1	0	0	2	0	33.3333	0	0	66.6667
ARID	9	10	14	9	13	14	67	10	10	12	7	9	1	5	0	1	2	11.1111	55.5556	0	11.1111	22.2222
AUX/IAA	25	29	27	25	28	44	41	17	23	31	11	25	1	12	0	0	12	4	48	0	0	48
B3	87	66	74	29	70	92	59	48	47	63	22	86	1	24	17	28	16	1.16279	27.907	19.7674	32.5581	18.6047
B3-ARF	24	22	22	17	57	38	42	14	21	19	19	24	0	11	0	8	5	0	45.8333	0	33.3333	20.8333
BBR-BPC	8	7	6	5	23	15	7	6	6	7	2	8	0	6	0	0	2	0	75	0	0	25
BES1	11	8	9	6	12	14	16	7	9	8	6	11	0	7	0	0	4	0	63.6364	0	0	36.3636
bHLH	153	137	143	102	195	209	195	104	117	134	70	153	1	69	11	32	40	0.653595	45.098	7.18954	20.915	26.1438
BSD	1	2	1	1	1			1	1			1	0	1	0	0	0	0	100	0	0	0
bZIP	74	71	66	45	118	95	106	43	58	70	47	74	4	33	6	2	29	5.40541	44.5946	8.10811	2.7027	39.1892
C2C2-CO-like	17	16	13	6	18	15	19	7	11	16	6	17	0	8	0	1	8	0	47.0588	0	5.88235	47.0588
C2C2-Dof	46	36	33	22	37	53	46	28	28	33	21	46	0	17	3	12	14	0	36.9565	6.52174	26.087	30.4348
C2C2-GATA	30	30	30	19	35	41	36	22	26	30	17	30	1	14	2	2	11	3.33333	46.6667	6.66667	6.66667	36.6667
C2C2-LSD	4	3	3	3	3	7	7	3	3	3	3	4	0	4	0	0	0	0	100	0	0	0
C2C2-YABBY	5	6	9	7	11	8	14	6	8	6	6	5	0	5	0	0	0	0	100	0	0	0
C2H2	139	106	116	76	149	198	167	75	105	111	84	137	6	73	16	14	28	4.37956	53.2847	11.6788	10.219	20.438
C3H	65	57	62	49	113	80	85	52	59	54	37	65	6	30	7	6	16	9.23077	46.1538	10.7692	9.23077	24.6154
CAMTA	5	6	6	4	13	4	6	4	4	5		5	0	4	0	0	1	0	80	0	0	20
Coactivator p15	2	3	2	2	3	4	4	3	8	3	2	2	0	2	0	0	0	0	100	0	0	0
CPP	6	8	4	6	10	12	5	5	10	8	7	6	0	3	0	0	3	0	50	0	0	50
CSD	7	4	5	2	6	6	8	2	4	3	4	7	0	6	0	0	1	0	85.7143	0	0	14.2857
DBB	6	3	5	6	18	6	8	3	5	5	3	6	0	0	0	0	6	0	0	0	0	100
DBP	2	2	3	4	4	3	4	3	3	2	3	2	0	2	0	0	0	0	100	0	0	0
DDT	6	5	7	7	11	12	11	5	9	6	7	6	2	3	0	0	1	33.3333	50	0	0	16.6667
E2F-DP	7	8	8	7	16	10	11	8	9	8	5	7	0	7	0	0	0	0	100	0	0	0
EIL	6	6	9	2	5	7	8	4	8	6	2	6	0	2	0	0	4	0	33.3333	0	0	66.6667
FAR1	46	17	28	19	77	15	42	9	32	15	13	46	0	41	2	3	0	0	89.1304	4.34783	6.52174	0
GARP-ARR-B	11	9	11	10	16	13	9	6	11	10	4	11	0	6	2	0	3	0	54.5455	18.1818	0	27.2727
GARP-G2-like	57	41	53	39	82	82	65	35	40	43	27	57	0	22	4	10	21	0	38.5965	7.01754	17.5439	36.8421
GeBP	9	20	11	1	19	13	9	2	9	19	3	9	0	7	2	0	0	0	77.7778	22.2222	0	0
GNAT	31	33	44	30	62	32	34	31	35	34	20	31	10	13	1	5	2	32.2581	41.9355	3.22581	16.129	6.45161
GRAS	88	34	54	43	84	88	101	50	41	38	24	86	0	46	24	5	11	0	53.4884	27.907	5.81395	12.7907
GRF	9	9	13	8	23	17	17	6	9	8	6	9	0	5	0	0	4	0	55.5556	0	0	44.4444
HB-BELL	14	13	14	12	22	20	21	8	10	13	7	14	0	2	0	1	11	0	14.2857	0	7.14286	78.5714
HB-HD-ZIP	47	42	50	30	65	60	66	29	43	44	24	47	0	23	4	4	16	0	48.9362	8.51064	8.51064	34.0426
HB-KNOX	11	8	8	8	14	15	15	7	8	8	5	11	0	6	0	1	4	0	54.5455	0	9.09091	36.3636
HB-other	15	11	21	10	19	36	23	15	18	12	17	15	2	9	3	1	0	13.3333	60	20	6.66667	0
HB-PHD	2	2	2	2	7	2	3	2	2	2	1	2	0	2	0	0	0	0	100	0	0	0
HB-WOX	13	16	10	11	20	41	16	12	14	16	10	13	0	11	0	2	0	0	84.6154	0	15.3846	0
HMG	12	11	7	9	18	14	13	7	14	11	7	12	1	4	1	1	5	8.33333	33.3333	8.33333	8.33333	41.6667
HRT	1	2	1	1	1	1	1	1	1	3	1	1	1	0	0	0	0	100	0	0	0	0
HSF	24	24	26	19	33	49	38	25	21	31	12	24	0	17	0	0	7	0	70.8333	0	0	29.1667
IWS1	17	9	9	10	18	17	25	5	10	8	8	17	0	7	3	5	2	0	41.1765	17.6471	29.4118	11.7647
Jumonji	23	16	20	17	58	15	34	15	30	19	14	23	0	13	3	3	4	0	56.5217	13.0435	13.0435	17.3913
LFY	1	1	1	1	1	1	1	1	2	1	2	1	1	0	0	0	0	100	0	0	0	0
LIM	9	6	11	6	9	13	12	6	10	6	4	9	0	6	0	0	3	0	66.6667	0	0	33.3333
LOB	39	43	47	44	54	74	64	33	65	45	19	39	0	21	0	3	15	0	53.8462	0	7.69231	38.4615
LUG	2	2	5	3	15	6	5	3	4	2	3	2	0	1	1	0	0	0	50	50	0	0
MADS-MIKC	30	39	31	36	76	30	54	27	38	32	11	30	0	16	0	1	13	0	53.3333	0	3.33333	43.3333
MADS-M-type	58	69	74	18	29	72	38	28	57	62	27	55	0	32	8	11	4	0	58.1818	14.5455	20	7.27273
MBF1	3	3	5	2	2	5	4	2	2	3	2	3	0	3	0	0	0	0	100	0	0	0
MED6	1	1	2	1	1	1	1	1	3	1	1	1	1	0	0	0	0	100	0	0	0	0
MED7	1	2	1	1	1	1	2	1	1	2	1	1	1	0	0	0	0	100	0	0	0	0
mTERF	34	35	30	25	38	37	32	25	50	45	23	34	1	21	5	4	3	2.94118	61.7647	14.7059	11.7647	8.82353
MYB	166	142	140	139	188	215	214	102	118	143	60	166	0	82	13	15	56	0	49.3976	7.83133	9.03614	33.7349
MYB-related	75	58	76	53	93	102	97	53	80	59	42	75	4	36	6	6	23	5.33333	48	8	8	30.6667
NAC	101	112	96	71	126	185	155	61	97	122	44	100	0	41	16	5	38	0	41	16	5	38
NF-X1	2	2	2	3	2	2	5	2	2	3	1	2	0	2	0	0	0	0	100	0	0	0
NF-YA	9	10	10	7	45	17	12	8	8	9	3	9	0	4	0	0	5	0	44.4444	0	0	55.5556
NF-YB	28	13	27	15	20	23	26	14	64	13	8	28	1	11	1	10	5	3.57143	39.2857	3.57143	35.7143	17.8571
NF-YC	12	14	16	5	46	9	15	7	10	14	7	12	2	8	0	0	2	16.6667	66.6667	0	0	16.6667
NOZZLE		1		1	2	1				1		0	0	0	0	0	0	NA	NA	NA	NA	NA
OFP	24	17	24	8	22	33	18	13	22	19	13	24	1	15	0	0	8	4.16667	62.5	0	0	33.3333
Others	72	84	77	53	84	106	90	42	67	66	41	71	1	38	2	9	21	1.40845	53.5211	2.8169	12.6761	29.5775
PHD	41	34	39	29	70	45	50	31	40	33	28	41	3	25	2	2	9	7.31707	60.9756	4.87805	4.87805	21.9512
PLATZ	11	12	21	13	19	19	19	7	13	12	5	11	0	7	0	2	2	0	63.6364	0	18.1818	18.1818
Pseudo ARR-B	3	5	5	4	14	6	10	4	6	5	1	3	0	1	0	0	2	0	33.3333	0	0	66.6667
RB	1	1	1	2	3		2	1	1	1	2	1	1	0	0	0	0	100	0	0	0	0
Rcd1-like	6	4	13	2	2	4	3	1	3	4	2	6	0	1	1	1	3	0	16.6667	16.6667	16.6667	50
RWP-RK	9	14	10	8	19	19	36	28	14	15	7	9	0	5	0	0	4	0	55.5556	0	0	44.4444
S1Fa-like	3	3	1	2	4	2	2	1	3	3	1	3	2	0	0	0	1	66.6667	0	0	0	33.3333
SAP	1	1	2	1	2	4	2	1	2	1	1	1	1	0	0	0	0	100	0	0	0	0
SBP	22	17	17	19	29	42	25	14	16	17	17	22	0	14	0	0	8	0	63.6364	0	0	36.3636
SET	46	43	47	40	121	50	46	39	43	41	25	46	7	19	8	6	6	15.2174	41.3043	17.3913	13.0435	13.0435
SNF2	42	39	59	35	96	44	47	41	34	41	27	42	0	32	6	1	3	0	76.1905	14.2857	2.38095	7.14286
SOH1	1	1	1	1	2	1	2	1	1	1	1	1	1	0	0	0	0	100	0	0	0	0
SRS	8	10	8	5	9	9	13	4	6	9	6	8	0	1	0	1	6	0	12.5	0	12.5	75
STAT	1	2	1	1	1		1	1	1	2	1	1	1	0	0	0	0	100	0	0	0	0
SWI/SNF-BAF60b	13	18	15	16	29	23	20	13	17	17	13	13	0	9	1	0	3	0	69.2308	7.69231	0	23.0769
SWI/SNF-SWI3	4	4	6	3	6	5	5	4	4	4	4	4	0	3	0	0	1	0	75	0	0	25
TAZ	10	10	9	4	19	13	11	5	7	10	4	10	0	3	0	3	4	0	30	0	30	40
TCP	32	24	36	15	35	55	41	18	24	24	22	32	0	16	3	1	12	0	50	9.375	3.125	37.5
Tify	16	15	17	15	24	23	26	8	12	14	7	16	3	6	0	1	6	18.75	37.5	0	6.25	37.5
TRAF	20	26	18	19	30	23	25	19	22	29	19	20	3	11	0	1	5	15	55	0	5	25
Trihelix	43	26	25	23	49	42	40	24	31	28	18	43	2	15	3	8	15	4.65116	34.8837	6.97674	18.6047	34.8837
TUB	13	11	11	13	18	26	18	8	11	10	6	13	0	7	1	1	4	0	53.8462	7.69231	7.69231	30.7692
ULT		2	3	1	1	2	3	3	8	2		0	0	0	0	0	0	NA	NA	NA	NA	NA
VOZ	2	2	2	2	6	1	3	2	2	1	1	2	0	2	0	0	0	0	100	0	0	0
Whirly	2	3	2	2	3	3	3	3	2	3	2	2	0	2	0	0	0	0	100	0	0	0
WRKY	71	73	81	59	100	144	117	49	65	76	38	71	0	33	0	3	35	0	46.4789	0	4.22535	49.2958
zf-HD	38	17	22	10	17	27	25	11	22	18	14	38	1	11	11	12	3	2.63158	28.9474	28.9474	31.5789	7.89474
(空白)												2493	76	1213	224	293	687	3.04854	48.6562	8.98516	11.7529	27.5572
总计	2503	2187	2381	1679	3377	3349	3248	1621	2201	2197	1266	37234	8017	16099	2477	4507	6134	21.5314	43.2374	6.65252	12.1045	16.4742

## Sheet: Supplementary Data Set 7
Supplementary Data Set 7. Pfam analysis of trancription factor gene families
Pfam IDs	Gene numbers	Pfam Description	Singleton	Dispersed	Proximal	Tandem	WGD/segmental	Singleton	Dispersed	Proximal	Tandem	WGD/segmental
PF00069	784	Protein kinase domain	4	373	51	131	225	0.510204	47.5765	6.5051	16.7092	28.699
PF00646	459	F-box domain	7	127	87	207	31	1.52505	27.6688	18.9542	45.098	6.75381
PF13041	453	PPR repeat family	1	354	36	36	26	0.220751	78.1457	7.94702	7.94702	5.73951
PF07714	363	Protein tyrosine kinase	0	143	40	67	113	0	39.3939	11.0193	18.4573	31.1295
PF00067	357	Cytochrome P450	0	105	65	151	36	0	29.4118	18.2073	42.2969	10.084
PF14111	328	Domain of unknown function (DUF4283)	0	313	3	4	8	0	95.4268	0.914634	1.21951	2.43902
PF00560	327	Leucine Rich Repeat	0	134	42	72	79	0	40.9786	12.844	22.0183	24.159
PF13855	288	Leucine rich repeat	1	123	35	59	70	0.347222	42.7083	12.1528	20.4861	24.3056
PF00249	280	Myb-like DNA-binding domain	2	132	20	31	95	0.714286	47.1429	7.14286	11.0714	33.9286
PF00400	243	WD domain, G-beta repeat	34	134	12	13	50	13.9918	55.144	4.93827	5.34979	20.5761
PF00931	240	NB-ARC domain	0	79	42	106	13	0	32.9167	17.5	44.1667	5.41667
PF08263	234	Leucine rich repeat N-terminal domain	0	105	22	47	60	0	44.8718	9.40171	20.0855	25.641
PF14392	226	Zinc knuckle	3	217	3	1	2	1.32743	96.0177	1.32743	0.442478	0.884956
PF00847	196	AP2 domain	2	73	24	37	60	1.02041	37.2449	12.2449	18.8776	30.6122
PF00201	172	UDP-glucoronosyl and UDP-glucosyl transferase	0	45	12	73	42	0	26.1628	6.97674	42.4419	24.4186
PF08387	162	FBD	1	37	39	84	1	0.617284	22.8395	24.0741	51.8519	0.617284
PF02458	162	Transferase family	0	50	50	58	4	0	30.8642	30.8642	35.8025	2.46914
PF00271	160	Helicase conserved C-terminal domain	2	113	16	12	17	1.25	70.625	10	7.5	10.625
PF00657	156	GDSL-like Lipase/Acylhydrolase	0	52	22	56	26	0	33.3333	14.1026	35.8974	16.6667
PF00010	145	Helix-loop-helix DNA-binding domain	1	66	11	31	36	0.689655	45.5172	7.58621	21.3793	24.8276
PF00005	143	ABC transporter	2	71	16	30	24	1.3986	49.6503	11.1888	20.979	16.7832
PF02519	134	Auxin responsive protein	1	15	31	45	42	0.746269	11.194	23.1343	33.5821	31.3433
PF13516	132	Leucine Rich repeat	3	54	14	32	29	2.27273	40.9091	10.6061	24.2424	21.9697
PF00098	130	Zinc knuckle	10	105	4	4	7	7.69231	80.7692	3.07692	3.07692	5.38462
PF12854	129	PPR repeat	0	109	10	8	2	0	84.4961	7.75194	6.20155	1.55039
PF12799	125	Leucine Rich repeats (2 copies)	2	59	12	25	27	1.6	47.2	9.6	20	21.6
PF07734	124	F-box associated	0	26	33	59	6	0	20.9677	26.6129	47.5806	4.83871
PF13812	123	Pentatricopeptide repeat domain	0	109	2	5	7	0	88.6179	1.62602	4.06504	5.69106
PF00226	121	DnaJ domain	7	71	7	9	27	5.78512	58.6777	5.78512	7.43802	22.314
PF00385	120	Chromo (CHRromatin Organisation MOdifier) domain	1	102	9	3	5	0.833333	85	7.5	2.5	4.16667
PF03372	118	Endonuclease/Exonuclease/phosphatase family	3	99	5	2	9	2.54237	83.8983	4.23729	1.69492	7.62712
PF02362	114	B3 DNA binding domain	1	36	18	36	23	0.877193	31.5789	15.7895	31.5789	20.1754
PF12796	112	Ankyrin repeats (3 copies)	3	55	18	12	24	2.67857	49.1071	16.0714	10.7143	21.4286
PF00004	112	ATPase family associated with various cellular activities (AAA)	1	69	4	9	29	0.892857	61.6071	3.57143	8.03571	25.8929
PF00270	109	DEAD/DEAH box helicase	2	74	12	9	12	1.83486	67.8899	11.0092	8.25688	11.0092
PF13499	107	EF-hand domain pair	3	62	0	10	32	2.80374	57.9439	0	9.34579	29.9065
PF00168	107	C2 domain	3	55	9	16	24	2.80374	51.4019	8.41121	14.9533	22.4299
PF00481	105	Protein phosphatase 2C	1	35	7	15	47	0.952381	33.3333	6.66667	14.2857	44.7619
PF03171	103	2OG-Fe(II) oxygenase superfamily	0	45	14	16	28	0	43.6893	13.5922	15.534	27.1845
PF12697	103	Alpha/beta hydrolase family	6	47	8	27	15	5.82524	45.6311	7.76699	26.2136	14.5631
PF01554	100	MatE	0	29	16	34	21	0	29	16	34	21
PF02365	99	No apical meristem (NAM) protein	0	40	16	5	38	0	40.404	16.1616	5.05051	38.3838
PF14226	97	non-haem dioxygenase in morphine synthesis N-terminal	3	41	14	15	24	3.09278	42.268	14.433	15.4639	24.7423
PF00083	97	Sugar (and other) transporter	0	46	7	29	15	0	47.4227	7.21649	29.8969	15.4639
PF00892	96	EamA-like transporter family	3	30	18	29	16	3.125	31.25	18.75	30.2083	16.6667
PF05699	95	hAT family C-terminal dimerisation region	0	91	1	1	2	0	95.7895	1.05263	1.05263	2.10526
PF04043	91	Plant invertase/pectin methylesterase inhibitor	7	33	14	13	24	7.69231	36.2637	15.3846	14.2857	26.3736
PF14541	90	Xylanase inhibitor C-terminal	0	34	7	32	17	0	37.7778	7.77778	35.5556	18.8889
PF01370	90	NAD dependent epimerase/dehydratase family	4	28	6	26	26	4.44444	31.1111	6.66667	28.8889	28.8889
PF00141	90	Peroxidase	0	36	6	29	19	0	40	6.66667	32.2222	21.1111
PF14543	89	Xylanase inhibitor N-terminal	0	35	6	30	18	0	39.3258	6.74157	33.7079	20.2247
PF00082	89	Subtilase family	3	28	7	38	13	3.37079	31.4607	7.86517	42.6966	14.6067
PF13414	87	TPR repeat	16	51	6	5	9	18.3908	58.6207	6.89655	5.74713	10.3448
PF14432	86	DYW family of nucleic acid deaminases	0	67	1	10	8	0	77.907	1.16279	11.6279	9.30233
PF03514	86	GRAS domain family	0	46	24	5	11	0	53.4884	27.907	5.81395	12.7907
PF00319	84	SRF-type transcription factor (DNA-binding and dimerisation domain)	0	47	8	12	17	0	55.9524	9.52381	14.2857	20.2381
PF01565	82	FAD binding domain	2	26	10	41	3	2.43902	31.7073	12.1951	50	3.65854
PF00854	82	POT family	0	27	13	19	23	0	32.9268	15.8537	23.1707	28.0488
PF13920	80	Zinc finger, C3HC4 type (RING finger)	3	23	2	11	41	3.75	28.75	2.5	13.75	51.25
PF12937	79	F-box-like	11	20	12	21	15	13.9241	25.3165	15.1899	26.5823	18.9873
PF13839	78	GDSL/SGNH-like Acyl-Esterase family found in Pmr5 and Cas1p	1	22	4	26	25	1.28205	28.2051	5.12821	33.3333	32.0513
PF00232	78	Glycosyl hydrolase family 1	0	21	21	30	6	0	26.9231	26.9231	38.4615	7.69231
PF04937	78	Protein of unknown function (DUF 659)	0	71	3	4	0	0	91.0256	3.84615	5.12821	0
PF00046	73	Homeobox domain	2	43	7	5	16	2.73973	58.9041	9.58904	6.84932	21.9178
PF00106	73	short chain dehydrogenase	1	25	5	23	19	1.36986	34.2466	6.84932	31.5068	26.0274
PF00071	72	Ras family	1	40	3	3	25	1.38889	55.5556	4.16667	4.16667	34.7222
PF03106	70	WRKY DNA -binding domain	0	31	0	4	35	0	44.2857	0	5.71429	50
PF00153	68	Mitochondrial carrier protein	2	38	4	2	22	2.94118	55.8824	5.88235	2.94118	32.3529
PF05922	68	Peptidase inhibitor I9	1	20	9	24	14	1.47059	29.4118	13.2353	35.2941	20.5882
PF00462	67	Glutaredoxin	0	25	2	14	26	0	37.3134	2.98507	20.8955	38.806
PF00190	67	Cupin	0	19	14	26	8	0	28.3582	20.8955	38.806	11.9403
PF01490	66	Transmembrane amino acid transporter protein	0	24	8	13	21	0	36.3636	12.1212	19.697	31.8182
PF00628	65	PHD-finger	3	36	3	6	17	4.61538	55.3846	4.61538	9.23077	26.1538
PF00170	64	bZIP transcription factor	2	27	6	2	27	3.125	42.1875	9.375	3.125	42.1875
PF08031	64	Berberine and berberine like	0	17	10	35	2	0	26.5625	15.625	54.6875	3.125
PF02225	64	PA domain	0	26	5	23	10	0	40.625	7.8125	35.9375	15.625
PF00085	63	Thioredoxin	3	35	2	10	13	4.7619	55.5556	3.1746	15.873	20.6349
PF01095	62	Pectinesterase	0	36	8	5	13	0	58.0645	12.9032	8.06452	20.9677
PF03016	61	Exostosin family	0	24	3	8	26	0	39.3443	4.91803	13.1148	42.623
PF14416	61	PMR5 N terminal Domain	0	19	4	18	20	0	31.1475	6.55738	29.5082	32.7869
PF03168	61	Late embryogenesis abundant protein	1	23	4	9	24	1.63934	37.7049	6.55738	14.7541	39.3443
PF00107	60	Zinc-binding dehydrogenase	1	19	6	30	4	1.66667	31.6667	10	50	6.66667
PF00612	60	IQ calmodulin-binding motif	2	33	3	2	20	3.33333	55	5	3.33333	33.3333
PF00332	60	Glycosyl hydrolases family 17	0	33	1	8	18	0	55	1.66667	13.3333	30
PF04564	60	U-box domain	0	30	3	6	21	0	50	5	10	35
PF00403	60	Heavy-metal-associated domain	3	34	0	3	20	5	56.6667	0	5	33.3333
PF02298	59	Plastocyanin-like domain	0	26	3	15	15	0	44.0678	5.08475	25.4237	25.4237
PF00179	58	Ubiquitin-conjugating enzyme	0	29	2	6	21	0	50	3.44828	10.3448	36.2069
PF00501	58	AMP-binding enzyme	0	29	11	4	14	0	50	18.9655	6.89655	24.1379
PF02892	58	BED zinc finger	1	55	0	0	2	1.72414	94.8276	0	0	3.44828
PF00295	57	Glycosyl hydrolases family 28	0	18	11	11	17	0	31.5789	19.2982	19.2982	29.8246
PF00149	56	Calcineurin-like phosphoesterase	5	30	0	12	9	8.92857	53.5714	0	21.4286	16.0714
PF00240	56	Ubiquitin family	6	22	5	3	20	10.7143	39.2857	8.92857	5.35714	35.7143
PF00514	55	Armadillo/beta-catenin-like repeat	4	34	2	2	13	7.27273	61.8182	3.63636	3.63636	23.6364
PF00225	54	Kinesin motor domain	0	37	0	5	12	0	68.5185	0	9.25926	22.2222
PF01453	54	D-mannose binding lectin	0	21	13	14	6	0	38.8889	24.0741	25.9259	11.1111
PF00664	54	ABC transporter transmembrane region	1	25	11	12	5	1.85185	46.2963	20.3704	22.2222	9.25926
PF00134	53	Cyclin, N-terminal domain	2	20	5	9	17	3.77358	37.7358	9.43396	16.9811	32.0755
PF08240	53	Alcohol dehydrogenase GroES-like domain	1	19	7	22	4	1.88679	35.8491	13.2075	41.5094	7.54717
PF00642	52	Zinc finger C-x8-C-x5-C-x3-H type (and similar)	2	25	7	4	14	3.84615	48.0769	13.4615	7.69231	26.9231
PF01061	52	ABC-2 type transporter	0	26	4	11	11	0	50	7.69231	21.1538	21.1538
PF00407	52	Pathogenesis-related protein Bet v I family	0	12	7	27	6	0	23.0769	13.4615	51.9231	11.5385
PF03151	52	Triose-phosphate Transporter family	0	30	8	6	8	0	57.6923	15.3846	11.5385	15.3846
PF07983	52	X8 domain	0	26	2	8	16	0	50	3.84615	15.3846	30.7692
PF14368	52	Probable lipid transfer	8	19	3	15	7	15.3846	36.5385	5.76923	28.8462	13.4615
PF07690	51	Major Facilitator Superfamily	1	20	6	13	11	1.96078	39.2157	11.7647	25.4902	21.5686
PF13417	51	Glutathione S-transferase, N-terminal domain	1	10	6	27	7	1.96078	19.6078	11.7647	52.9412	13.7255

## Sheet: Supplementary Data Set 8
Supplementary Data Set 8. Identification of the TCP genes in A. majus
Am01g12840	AnMG0907973710.01
Am01g12850	AnMG0908763500.01
Am01g42140	AnMG0000757410.01
Am01g49070	AnMG0003709800.01
Am02g02040	AnMG0808308200.01
Am02g04490	AnMG0002328210.01
Am02g37950	AnMG0306753200.01
Am03g04820	AnMG0005994410.01
Am03g10410	AnMG0003837010.01
Am03g11310	AnMG0307968600.01
Am03g31820	AnMG0002534000.01
Am03g34120	AnMG0005551910.01
Am04g02130	AnMG0002459900.01
Am04g25320	AnMG0107948600.01
Am05g08050	AnMG0006551200.01
Am05g30260	AnMG0004287410.01
Am05g30280	AnMG0004287210.01
Am05g37920	AnMG0408949100.01
Am06g13400	AnMG0508017900.01
Am06g21250	AnMG0408586900.01
Am06g26110	AnMG0005657800.01
Am06g32830	AnMG0005801700.01
Am06g33680	AnMG0005820800.01
Am06g39840	AnMG0004725500.01
Am07g11420	AnMG0005763200.01
Am07g18760	AnMG0005010800.01
Am08g07720	AnMG0002172100.01
Am08g18340	AnMG0000254500.01
Am08g21950	AnMG0707081600.01
Am08g22680	AnMG0707061900.01
Am08g26230	AnMG0508909800.01

## Sheet: Supplementary Data Set 9
Supplementary Data Set 9. SLFgenes used in setting up SLF profiles of HMM and consensus sequences generated by HMMER 2.3.2.
Family	Number	Species	Reference	Sequence Name	Genebank ID	Consensus sequence of the profile HMM
Plantaginaceae	10	Antirrhinum hispanicum	Zhou et al., 2003	AhSLF-S1	CAD56663	>AntirrhinumSLFs_hmm-consensus
				AhSLF-S2	CAC33010	MLDGRLPSEDVLIEILVQLPVKSLVRFRCVSKSWCSLIKSSTFINNHLLRRRRNDNVLLV
				AhSLF-S4	CAD56666	RRYLPPPEDEDVFSFHDVNSPGELEEVLPKLSIPLLKDLRLRYDAPYFPEAVNLLGPCNG
				AhSLF-S5	CAD56664	LICIAYQDFIILCNPALREFKKLPPCPFVCPKGFYSEIIGEGFGNTCTNDFKVVLIRSVK
				AhSLF-S1E	CAD56662	SLEDVYDRDAYIMVHLYNSNTNSWRITIEDDAISVKYIFSYPCSELFFKGACHWNANSTG
				AhSLF-S2C	ABE77147	ISSPDVILTFDISTEVFGQLEYIPDGFKELYGLCLSLMALNECLAMVRYEDWKEEPQLID
				AhSLF-S4D	CAD56660	IWVMKEYGVGESWTKQFVIGPYEVVCPFLFWKNDEWLLVENGDGQLASCALHTNEIKRLQ
				AhSLF-S4A	CAD56852	IYGVEETLRALIYKESLISLNQVLAL
				AhSLF-S5A	CAD56853
		Antirrhinum majus	N/A	AmSLF-like	ABI30337

## Sheet: Supplementary Data Set10
Supplementary Data Set 10. Gene annotation of the ψS-locus region
AnMG0005206900.01	Am08g05060	RAD SANT/Myb domain(IPR001005)|Homeodomain-like(IPR009057)
AnMG0005206700.01	Am08g05070	Endonuclease/exonuclease/phosphatase(IPR005135)
AnMG0004702610.01	Am08g05080	Myb/SANT-like domain(IPR024752)
AnMG0005206100.01	Am08g05090	RNA recognition motif domain(IPR000504)|Nucleotide-binding alpha-beta plait domain(IPR012677)
AnMG0004701810.01	Am08g05100	Protein phosphatase 2C (PP2C)-like domain(IPR001932)
AnMG0004701410.01	Am08g05110	Protein phosphatase 2C (PP2C)-like domain(IPR001932)
AnMG0004701010.01	Am08g05120	Protein phosphatase 2C (PP2C)-like domain(IPR001932)
AnMG0004700510.01	Am08g05130	#N/A
AnMG0005204800.01	Am08g05140	Protein phosphatase 2C (PP2C)-like domain(IPR001932)
AnMG0005203900.01	Am08g05150	Ubiquinone biosynthesis protein Coq4(IPR007715)
AnMG0004699610.01	Am08g05160	Protein phosphatase 2C, manganese/magnesium aspartate binding site(IPR000222)|Protein phosphatase 2C (PP2C)-like domain(IPR001932)|Protein phosphatase 2C(IPR015655)
AnMG0004699410.01	Am08g05170	Viral movement protein(IPR028919)
AnMG0004698910.01	Am08g05180	Ubiquinone biosynthesis protein Coq4(IPR007715)
AnMG0004698810.01	Am08g05190	Protein phosphatase 2C, manganese/magnesium aspartate binding site(IPR000222)|Protein phosphatase 2C (PP2C)-like domain(IPR001932)|Protein phosphatase 2C(IPR015655)
AnMG0004698010.01	Am08g05200	Protein phosphatase 2C, manganese/magnesium aspartate binding site(IPR000222)|Protein phosphatase 2C (PP2C)-like domain(IPR001932)|Protein phosphatase 2C(IPR015655)
AnMG0005203200.01	Am08g05210	Serine-threonine/tyrosine-protein kinase catalytic domain(IPR001245)|Leucine-rich repeat(IPR001611)|Protein kinase-like domain(IPR011009)|Leucine-rich repeat-containing N-terminal, type 2(IPR013210)|Concanavalin A-like lectin/glucanase domain(IPR013320)
AnMG0005202800.01	Am08g05220	Mitochodrial transcription termination factor(IPR003690)
AnMG0005202500.01	Am08g05230	Ribosomal protein L27(IPR001684)|Ribosomal protein L27, conserved site(IPR018261)
AnMG0005202300.01	Am08g05240	Phenylalanyl-tRNA synthetase(IPR002319)|Phenylalanyl-tRNA synthetase, class IIc, alpha subunit(IPR004529)
AnMG0005202100.01	Am08g05250	4Fe-4S binding domain(IPR001450)|NADH-quinone oxidoreductase, chain I(IPR010226)|4Fe-4S ferredoxin, iron-sulphur binding, conserved site(IPR017900)
AnMG0005202000.01	Am08g05260	Adenylate cyclase-associated CAP(IPR001837)|CARP motif(IPR006599)|Adenylate cyclase-associated CAP, C-terminal(IPR013912)|Adenylate cyclase-associated CAP, N-terminal(IPR013992)|Cyclase-associated protein CAP/septum formation inhibitor MinC, C-terminal(IPR016098)|CAP, conserved site, N-terminal(IPR018106)
AnMG0005201600.01	Am08g05270	Glycoside hydrolase, family 17(IPR000490)|Glycoside hydrolase, catalytic domain(IPR013781)|Glycoside hydrolase superfamily(IPR017853)
AnMG0005201200.01	Am08g05280	G-protein, beta subunit(IPR001632)|WD40 repeat(IPR001680)|WD40/YVTN repeat-like-containing domain(IPR015943)|Guanine nucleotide-binding protein, beta subunit(IPR016346)|WD40-repeat-containing domain(IPR017986)|WD40 repeat, conserved site(IPR019775)|G-protein beta WD-40 repeat(IPR020472)
AnMG0005200900.01	Am08g05290	Uncharacterised domain XH(IPR005379)|XS domain(IPR005380)
AnMG0005200700.01	Am08g05300	Uncharacterised domain XH(IPR005379)
AnMG0005200600.01	Am08g05310	Endonuclease/exonuclease/phosphatase(IPR005135)
AnMG0005200400.01	Am08g05320	Reverse transcriptase domain(IPR000477)
AnMG0005200100.01	Am08g05330	Uncharacterised domain XH(IPR005379)
AnMG0004695310.01	Am08g05340	Transposase, MuDR, plant(IPR004332)|Nucleophile aminohydrolases, N-terminal(IPR029055)
AnMG0004695110.01	Am08g05350	Uncharacterised domain XH(IPR005379)
AnMG0005199100.01	Am08g05360	Serine-threonine/tyrosine-protein kinase catalytic domain(IPR001245)|Serine/threonine/dual specificity protein kinase, catalytic domain(IPR002290)|Serine/threonine-protein kinase, active site(IPR008271)|Protein kinase-like domain(IPR011009)|Concanavalin A-like lectin/glucanase domain(IPR013320)|Protein kinase, ATP binding site(IPR017441)
AnMG0005199000.01	Am08g05370	#N/A
AnMG0005198600.01	Am08g05380	Small GTPase superfamily(IPR001806)|Ran GTPase(IPR002041)|Small GTPase superfamily, Rho type(IPR003578)|Small GTPase superfamily, Rab type(IPR003579)|Small GTP-binding protein domain(IPR005225)|Small GTPase superfamily, Ras type(IPR020849)|P-loop containing nucleoside triphosphate hydrolase(IPR027417)
AnMG0005198300.01	Am08g05390	#N/A
AnMG0005198100.01	Am08g05400	Zinc finger, ZZ-type(IPR000433)|SANT/Myb domain(IPR001005)|SWIRM domain(IPR007526)|Homeodomain-like(IPR009057)|Winged helix-turn-helix DNA-binding domain(IPR011991)
AnMG0005197900.01	Am08g05410	Reverse transcriptase, RNA-dependent DNA polymerase(IPR013103)
AnMG0005197700.01	Am08g05420	GAG-pre-integrase domain(IPR025724)
AnMG0005197500.01	Am08g05430	Organ specific protein(IPR024489)
AnMG0005197300.01	Am08g05440	Organ specific protein(IPR024489)
AnMG0005197100.01	Am08g05450	rRNA-processing protein Fcf1/Utp23(IPR006984)|PIN domain-like(IPR029060)
AnMG0005196900.01	Am08g05460	General substrate transporter(IPR005828)|Sugar transporter, conserved site(IPR005829)|Major facilitator superfamily domain(IPR020846)
AnMG0005196800.01	Am08g05470	Gag-polypeptide of LTR copia-type(IPR029472)
AnMG0005196600.01	Am08g05480	Reverse transcriptase, RNA-dependent DNA polymerase(IPR013103)
AnMG0005196300.01	Am08g05490	Carbohydrate/puine kinase, PfkB, conserved site(IPR002173)|Carbohydrate kinase PfkB(IPR011611)|Ribokinase-like(IPR029056)
AnMG0005195900.01	Am08g05500	Bifunctional inhibitor/plant lipid transfer protein/seed storage helical domain(IPR016140)
AnMG0005195800.01	Am08g05510	#N/A
AnMG0005195600.01	Am08g05520	WD40 repeat(IPR001680)|Armadillo-like helical(IPR011989)|PUL(IPR013535)|PLAA family ubiquitin binding, PFU(IPR015155)|WD40/YVTN repeat-like-containing domain(IPR015943)|Armadillo-type fold(IPR016024)|WD40-repeat-containing domain(IPR017986)|WD40 repeat, conserved site(IPR019775)|G-protein beta WD-40 repeat(IPR020472)
AnMG0005195400.01	Am08g05530	Multi antimicrobial extrusion protein(IPR002528)
AnMG0005195200.01	Am08g05540	NAD(P)-binding domain(IPR016040)
AnMG0005194800.01	Am08g05550	Zinc finger, C6HC-type(IPR002867)|Zinc finger, RING/FYVE/PHD-type(IPR013083)
AnMG0005194600.01	Am08g05560	Globin(IPR000971)|Leghaemoglobin(IPR001032)|Globin-like(IPR009050)|Globin, structural domain(IPR012292)
AnMG0005194300.01	Am08g05570	Protein of unknown function DUF4228, plant(IPR025322)
AnMG0005194100.01	Am08g05580	Uncharacterised protein family UPF0497, trans-membrane plant(IPR006702)
AnMG0005193700.01	Am08g05590	#N/A
AnMG0005193500.01	Am08g05600	Cold acclimation WCOR413(IPR008892)
AnMG0004690810.01	Am08g05610	F-box domain(IPR001810)|F-box associated interaction domain(IPR017451)
AnMG0004690510.01	Am08g05620	F-box domain(IPR001810)|F-box associated domain, type 1(IPR006527)|F-box associated interaction domain(IPR017451)
AnMG0002779910.01	Am08g05630	F-box domain(IPR001810)|F-box associated domain, type 1(IPR006527)|F-box associated interaction domain(IPR017451)
AnMG0002780310.01	Am08g05640	F-box domain(IPR001810)|F-box associated domain, type 1(IPR006527)|F-box associated interaction domain(IPR017451)
AnMG0002780510.01	Am08g05650	F-box domain(IPR001810)
AnMG0002780710.01	Am08g05660	F-box domain(IPR001810)|F-box associated domain, type 1(IPR006527)|F-box associated interaction domain(IPR017451)
AnMG0003087500.01	Am08g05670	#N/A
AnMG0002781310.01	Am08g05680	Zinc finger, H2C2-type, histone UAS binding(IPR015416)
AnMG0002781510.01	Am08g05690	F-box domain(IPR001810)|F-box associated interaction domain(IPR017451)
AnMG0002781810.01	Am08g05700	F-box domain(IPR001810)|F-box associated domain, type 1(IPR006527)|F-box associated interaction domain(IPR017451)
AnMG0002782010.01	Am08g05710	F-box domain(IPR001810)|F-box associated interaction domain(IPR017451)
AnMG0003088500.01	Am08g05720	F-box domain(IPR001810)|F-box associated domain, type 1(IPR006527)|F-box associated interaction domain(IPR017451)
AnMG0003088800.01	Am08g05730	F-box domain(IPR001810)|F-box associated domain, type 1(IPR006527)|F-box associated interaction domain(IPR017451)
AnMG0002782710.01	Am08g05740	F-box domain(IPR001810)|F-box associated domain, type 1(IPR006527)|F-box associated interaction domain(IPR017451)
AnMG0003089300.01	Am08g05750	F-box domain(IPR001810)|F-box associated domain, type 1(IPR006527)|F-box associated interaction domain(IPR017451)
AnMG0005399010.01	Am08g05760	F-box associated domain, type 1(IPR006527)|F-box associated interaction domain(IPR017451)
AnMG0006010300.01	Am08g05770	F-box domain(IPR001810)|F-box associated domain, type 1(IPR006527)|F-box associated interaction domain(IPR017451)
AnMG0005398410.01	Am08g05780	#N/A
AnMG0005398110.01	Am08g05790	F-box domain(IPR001810)|F-box associated domain, type 1(IPR006527)|F-box associated interaction domain(IPR017451)
AnMG0006009800.01	Am08g05800	F-box domain(IPR001810)|F-box associated domain, type 1(IPR006527)|F-box associated interaction domain(IPR017451)
AnMG0005396910.01	Am08g05810	F-box domain(IPR001810)|F-box associated domain, type 1(IPR006527)|F-box associated interaction domain(IPR017451)
AnMG0006009100.01	Am08g05820	F-box domain(IPR001810)|F-box associated domain, type 1(IPR006527)|F-box associated interaction domain(IPR017451)
AnMG0005395910.01	Am08g05830	F-box domain(IPR001810)|F-box associated domain, type 1(IPR006527)|F-box associated interaction domain(IPR017451)
AnMG0003823600.01	Am08g05840	F-box domain(IPR001810)|F-box associated domain, type 1(IPR006527)|F-box associated interaction domain(IPR017451)
AnMG0003823800.01	Am08g05850	F-box domain(IPR001810)|F-box associated domain, type 1(IPR006527)|F-box associated interaction domain(IPR017451)
AnMG0003824200.01	Am08g05860	F-box domain(IPR001810)|F-box associated domain, type 1(IPR006527)|F-box associated interaction domain(IPR017451)
AnMG0003824400.01	Am08g05870	F-box domain(IPR001810)|F-box associated domain, type 1(IPR006527)|F-box associated interaction domain(IPR017451)
AnMG0003824500.01	Am08g05880	F-box domain(IPR001810)|F-box associated domain, type 1(IPR006527)|F-box associated interaction domain(IPR017451)
AnMG0003824700.01	Am08g05890	F-box domain(IPR001810)|F-box associated domain, type 1(IPR006527)|F-box associated interaction domain(IPR017451)
AnMG0003825100.01	Am08g05900	F-box domain(IPR001810)|F-box associated domain, type 1(IPR006527)|F-box associated interaction domain(IPR017451)
AnMG0003825300.01	Am08g05910	#N/A
AnMG0003825500.01	Am08g05920	Helitron helicase-like domain(IPR025476)
AnMG0003410110.01	Am08g05930	DNA helicase Pif1 like(IPR010285)|P-loop containing nucleoside triphosphate hydrolase(IPR027417)
AnMG0003825800.01	Am08g05940	#N/A
AnMG0003826000.01	Am08g05950	Reverse transcriptase domain(IPR000477)
AnMG0003410410.01	Am08g05960	Zinc finger, CCHC-type(IPR001878)|Domain of unknown function DUF4283(IPR025558)|Zinc knuckle CX2CX4HX4C(IPR025836)
AnMG0003410510.01	Am08g05970	F-box associated domain, type 1(IPR006527)|F-box associated interaction domain(IPR017451)
AnMG0003826300.01	Am08g05980	F-box domain(IPR001810)|F-box associated domain, type 1(IPR006527)|F-box associated interaction domain(IPR017451)
AnMG0003826500.01	Am08g05990	SANT/Myb domain(IPR001005)|Myb domain, plants(IPR006447)|Homeodomain-like(IPR009057)
AnMG0003411210.01	Am08g06000	RNA recognition motif domain(IPR000504)|Nucleotide-binding alpha-beta plait domain(IPR012677)|Domain of unknown function DUF4283(IPR025558)
AnMG0003826700.01	Am08g06010	RNA recognition motif domain(IPR000504)|Lupus La protein(IPR002344)|RNA-binding protein Lupus La(IPR006630)|Winged helix-turn-helix DNA-binding domain(IPR011991)|Nucleotide-binding alpha-beta plait domain(IPR012677)
AnMG0003826900.01	Am08g06020	Aminotransferase, class-II, pyridoxal-phosphate binding site(IPR001917)|Aminotransferase, class I/classII(IPR004839)|Pyridoxal phosphate-dependent transferase, major region, subdomain 1(IPR015421)|Pyridoxal phosphate-dependent transferase(IPR015424)
AnMG0003827200.01	Am08g06030	Reverse transcriptase domain(IPR000477)|Ribonuclease H-like domain(IPR012337)|Reverse transcriptase zinc-binding domain(IPR026960)
AnMG0003412310.01	Am08g06040	F-box domain(IPR001810)|F-box associated domain, type 1(IPR006527)|F-box associated interaction domain(IPR017451)
AnMG0003827700.01	Am08g06050	F-box domain(IPR001810)|F-box associated domain, type 1(IPR006527)|F-box associated interaction domain(IPR017451)
AnMG0003827900.01	Am08g06060	F-box associated interaction domain(IPR017451)
AnMG0003828100.01	Am08g06070	#N/A

[truncated: 4 more sheets: Supplementary Data Set 11, Supplementary Data Set 12, Supplementary Data Set13, Supplementary Data Set 14]
